# Supplementary material for: Effects of Probiotic Supplementation on Core Symptoms of Autism Spectrum Disorder in Children
Source: Nutrients. 2026 Mar 31;18(7):1127. doi: 10.3390/nu18071127 (PMC13074504; doi:10.3390/nu18071127)
Supplement: Supplementary file 1 [file nutrients-18-01127-s001.zip]

Archive with 3 entries (3 files):
- nutrients-4128810-supplementary.xlsx
- PRISMA_2020_abstract_checklist.pdf
- PRISMA_2020_checklist.pdf
