# Supplementary material for: Effects of Probiotic Supplementation on Core Symptoms of Autism Spectrum Disorder in Children
Source: Nutrients. 2026 Mar 31;18(7):1127. doi: 10.3390/nu18071127 (PMC13074504; doi:10.3390/nu18071127)
Supplement: Supplementary file 1 [file nutrients-18-01127-s001.zip › nutrients-4128810-supplementary.xlsx]

## Sheet: Exclusion Reasons
	This workbook is designed for 1 or 2 screeners. If there is just one screener, change the number in column C as it affects formulas in the workbook.	1	If you have 2 screeners:	Did you check your interrater reliabilability using a random sample of citations and the Cohen's kappa Excel workbook? If not, you may want to do so before screening all citations to ensure you both fully understand aims and exclusion criteria.				You can check your agreement below, but this is NOT a substitute for the Cohen's kappa test. This just gives you a sense as to how well you maintained agreement throughout the screening process.	Check your interrater agreement below.
	There is room for up to 15 exclusion reasons that are based on your eligibility criteria. When screening titles/abstracts, select only 1 reason for exclusion although you can prioritize the reasons if you so choose.
	Titles/Abstracts: Copy your title/abstract screening exclusion reasons from the main Excel workbook and paste into the cells below Exclusion Reasons before you begin screening. Don't worry if you have fewer than 15 exclusion criteria-- it's only an issue if you have more than 15. Each reason will be displayed as a drop down list in the cells of the "1st Screener/2nd Screeners Exclusion Reasons" c…
	Reconcile all decision differences in the MASTER workbook.
	Screen Titles/Abstracts
	Exclusion reason	Total # for each reason: 1st screener	Total # for each reason: 2nd screener
	Not Related to Probiotic	119	119
	Systematic Review	11	11
	Animal Study	10	10
	Not Related to ASD	47	47
	Gastrointestinal Symptoms	24	24
	Case Report	2	2
	Fecal Microbiota Therapy	31	31
	Study Protocol	2	2
	Meta-analysis	5	5
	Other Form of Review/Analysis	13	13
	Dietary Intervention	17	17
	Oral Microbiome Study	14	14
	Gut Microbiome Study	81	81
	Pathophysiology Study	33	33
	Not in English	1	1
	Total # of NO's by reason	410	410	The formula to the right adds the numbers in the respective columns.
	Total # of NO's selected in Title Abst Screening	410	410	The formula to the right counts how often "no" was selected by each screener.
	Difference between # of NO's by reason and # of NO's selected in the Title Abst Screening worksheet	0	0	This should be 0. If it is not, you need to find the error! It could be "maybe" was selected when it should have been "no" so a reason for no was recorded.
	Total # of MAYBE's in the Title Abst Screening worksheet	14	14	The formula to the right counts how often "maybe" was selected by each screener.
	Total number of NO's and MAYBE's in the Title Abst Screening worksheet	424	424	The formula to the right counts adds together the number of times "no" was selected and "maybe" was selected by each screener.
	Total number of items to screen	425	425	Counts how many items there are in Put titles&absts here
	Difference between # of items that were screened and the number of items to be screened.	-1	-1	This should be 0. If it is not, you need to find the error! The most likely option is that an item was not screened.
	You can check your interrater reliability again below before reconciling.
						Observed Agreement
		Maybe	No	# screened		Both 1st screener and 2nd screener said MAYBE to same records or NO to same records	Pr(a) = (# both said "maybe" and "no")/(total number screened), i.e. % raw agreement	Raw % of Maybe's	Raw % of No's	"Pr(e)" = Probability of random agreement = ((% 1st screener Maybe's)*(% 2nd screener Maybe's)) + ((% PI No's)*(% 2nd screener No's))	Cohen's Kappa
	1st screener	14	410	424	Compiled	417	0.983491	0.0330189	0.966981	0.936143	0.741463
	2nd screener	14	410	424				0.0330189	0.966981
			Did you screen the same number?	yes	If you do not show the same number screened, you cannot accurately calculate the Cohen's Kappa.						Standard error of Kappa	Confidence interval low end	Confidence interval high end
											0.00470625	0.732239	0.750688
			Screener 2	Screener 2		Raw % that each said no or maybe			Probability of random agreement
			Maybe	No			Maybe	No
	Screener 1	Maybe	7	0		Screener 1	0.0330189	0.966981	0.936143
	Screener 1	No	0	410		Screener 2	0.0330189	0.966981

## Sheet: Instructions & copyright
Excel Workbook for Screening Titles and Abstracts
Copyright/License
The "Excel Workbook for Screening Titles and Abstracts" by Helena VonVille is licensed under a Creative Commons Attribution-NonCommercial-ShareAlike 3.0 Unported License.
More information about Creative Commons can be found at:
http://creativecommons.org/licenses/by-nc-sa/3.0/
Date of last revision:			The most current version of all Excel workbooks for systematic reviews along with instructions for use can
2018-09-03			be found by at: http://bit.ly/excelSRworkbooks
If you discover a problem with a formula or your have a suggestion to improve this workbook, please contact:
Helena VonVille, Manager, Your Own Private Librarian: helenavonville@gmail.com
https://www.yopl.info
2018-09-03
Link to updated handouts and workbooks added.
Changes made to this revision (12/8/2015)
Added rows in the screening and FT review worksheets to allow for larger data sets.
Changes made to this revision (11/13/2015)
Minor changes made so cells would change colors if specific messages appeared.
Changes made to this revision (8/13/2015)
Changed the title of the workbook to reflect that it can be used by both 1 or 2 screeners. Changed some of the messages so they would be consistent with other workbooks.
Changes made to this revision (5/5/2015)
Fixed a hidden column.
Changes made to this revision (4/8/2015)
Add a PRISMA worksheet to reflect ONLY the screening portion of the PRISMA flowchart.
Changes made to this revision (3/15/2015)
Fixed the Cohen's kappa formula that sits below Exclusion Reasons. Once you compile your screener's results, use it to see if they maintained a high level of agreement.
Changes made to this revision (11/24/2014)
Added two columns to the right of all of the screening cells so screeners could make certain they didn't: 1. miss adding an exclusion reason for a "no" item; or 2. add an exclusion reason for a "maybe" item.
Changes made to this revision (11/13/2014)
Minor changes made to a data validation formula. Calculations were not affected.
Changes made to this revision (10/10/2014)
Minor changes made to data validation to match the PRIMARY Excel workbook.

## Sheet: Put titles&absts here
The next worksheet receives data from this worksheet. DO NOT ERASE OR COPY OVER ANY CITATIONS IN THIS WORKSHEET.
Copy all of the citations from the Put titles&absts here worksheet from the PRIMARY workbook for this project. Paste them starting at cell A5.
DOI ID #	Title	Abstract	Database	PIC	Include? (Title)	Include? (Abstract)	Exclusion Reason
10.3390/ijms26041513	Review of Elevated Para-Cresol in Autism and Possible Impact on Symptoms	Para-cresol (p-cresol), and its primary human metabolite p-cresol sulfate (pCS), are among the most studied gut-derived metabolites relevant to autism spectrum disorder (ASD). P-cresol is produced by bacterial modification of phenylalanine or tyrosine and is one of many potentially deleterious metabolites produced by the gut microbiota. Seventeen studies have observed p-cresol and/or p-cresol sul…	Proquest	Meng	Exclude	Exclude	Not related to probiotic
10.1038/s41598-025-96840-8	Perinatal exposure to the autism-linked metabolite <i>p</i>-Cresol has limited impact on early development in mice but lasting effects on adult social behavior	Environmental exposures during pregnancy are increasingly recognized as significant risk factors for the offspring health. Perinatal exposure to environmental toxins, including p- Cresol, may disrupt essential physiological processes during critical developmental windows. The perinatal period is particularly critical for neurodevelopment, making the brain particularly vulnerable to external toxin…	Proquest	Meng	Exclude	Exclude	Not related to probiotic
10.3390/microorganisms13030545	Critical Appraisal of Systematic Reviews Assessing Gut Microbiota and Effect of Probiotic Supplementation in Children with ASD—An Umbrella Review	Given the significance of gut microbiota in autism spectrum disorder (ASD), we aimed to assess the quality of systematic reviews (SRs) of studies assessing gut microbiota and effects of probiotic supplementation in children with ASD. PubMed, EMBASE, PsycINFO, Medline, and Cochrane databases were searched from inception to November 2024. We included SRs of randomised or non-randomized studies repo…	Proquest	Meng	Exclude	Exclude	Systematic Review
10.3390/nu17061033	Microbiome and Pregnancy Dysbiosis: A Narrative Review on Offspring Health	Background: Emerging evidence suggests that the maternal microbiome plays a crucial role in shaping fetal neurodevelopment, immune programming, and metabolic health. Dysbiosis during pregnancy—whether gastrointestinal, oral, or vaginal—can significantly influence pregnancy outcomes and long-term child health. Materials and Methods : The search was performed using databases such as PubMed, Scopus,…	Proquest	Meng	Exclude	Exclude	During pregnancy
10.3390/children12020202	Nutritional Factors and Therapeutic Interventions in Autism Spectrum Disorder: A Narrative Review	Objective: To explore recent findings on how nutritional, gastrointestinal, social, and epigenetic factors interact in autism spectrum disorder, highlighting their implications for clinical management and intervention strategies that could improve development and quality of life of affected children. Sources : Studies published from 2000 to 2024 in the PubMed, Web of Science, Scopus, Scielo, Lila…	Proquest	Meng	Exclude	Exclude	Not related to probiotic (Only food intervention)	Good for writing discussion
10.3390/nu17030486	Unraveling the Connections: Eating Issues, Microbiome, and Gastrointestinal Symptoms in Autism Spectrum Disorder	Autism spectrum disorder (ASD) is a neurodevelopmental condition characterized by challenges in social communication, restricted interests, and repetitive behaviors. It is also associated with a high prevalence of eating disorders, gastrointestinal (GI) symptoms, and alterations in gut microbiota composition. One of the most pressing concerns is food selectivity. Various eating disorders, such as…	Proquest	Meng	Exclude	Exclude	Not related to probiotic
10.1038/s41598-025-86740-2	Characterization of gut microbiota on gender and age groups bias in Thai patients with autism spectrum disorder	Autism spectrum disorder (ASD) is a neurodevelopmental disorder characterized by social communication and interaction problems. The prevalence of ASD is increasing globally, with a higher ratio of males to females. Gastrointestinal symptoms are common in individuals with ASD, and gut microbiota has been implicated in the disorder’s development. This study aimed to investigate the gut microbiota a…	Proquest	Meng	Exclude	Exclude	Not related to probiotic
10.3390/ijms252313078	An Update on Microbial Interventions in Autism Spectrum Disorder with Gastrointestinal Symptoms	In the United States, autism spectrum disorder (ASD) affects 1 in 33 children and is characterized by atypical social interactions, communication difficulties, and intense, restricted interests. Microbial dysbiosis in the gastrointestinal (GI) tract is frequently observed in individuals with ASD, potentially contributing to behavioral manifestations and correlating with worsening severity. Moreov…	Proquest	Meng	Exclude	Exclude	Review
10.3390/ijms25126701	Comprehensive Analysis of Gut Microbiota Composition and Functional Metabolism in Children with Autism Spectrum Disorder and Neurotypical Children: Implications for Sex-Based Differences and Metabolic Dysregulation	This study aimed to investigate the gut microbiota composition in children with autism spectrum disorder (ASD) compared to neurotypical (NT) children, with a focus on identifying potential differences in gut bacteria between these groups. The microbiota was analyzed through the massive sequencing of region V3–V4 of the 16S RNA gene, utilizing DNA extracted from stool samples of participants. Our …	Proquest	Meng	Exclude	Exclude	Not related to probiotic
10.5765/jkacap.230075	Cutting-Edge Research on Eating Disorders Beyond Eating: Comprehensive Understanding Linking Autism, Gut-Brain Axis, Gut Microbiota, Digital Tools, and Food Addiction	The societal and healthcare consequences of eating disorders are significant, burdening medical systems and the wider social structure. In this Special Section, a review titled “Autism Spectrum Disorder and Eating Problem: The Imbalance of Gut Microbiota and the Gut-Brain Axis Hypothesis,” [1] investigates the intricate relationship between ASD and eating challenges experienced by children and ad…	Proquest	Meng	Exclude	Exclude	Not related to probiotic
10.5765/jkacap.230063	Autism Spectrum Disorder and Eating Problems: The Imbalance of Gut Microbiota and the Gut-Brain Axis Hypothesis	This review explores the complexities of autism spectrum disorder (ASD), primarily focusing on the significant eating challenges faced by children and adolescents with this neurodevelopmental condition. It is common for individuals with ASD to exhibit heightened sensitivity to various sensory aspects of food such as taste, texture, smell, and visual appeal, leading to restricted and less diverse …	Proquest	Meng	Exclude	Exclude	Not related to probiotic
10.15557/PiMR.2024.0022	The gut microbiota as a therapeutic target in children with autism spectrum disorder – current literature review	Powszechność zjawiska, jakim jest zaburzenie ze spektrum autyzmu (autism spectrum disorder, ASD), specyfika pacjentów pediatrycznych oraz determinacja rodziców chorych dzieci stale napędzają wzrost zainteresowania badaczy tematem potencjalnych form leczenia ASD. Czynników etiologicznych wpływających na rozwój ASD jest wiele i zapewne w miarę rozwoju nauki będą poznawane kolejne. Obecnie powszechn…	Proquest	Meng	Exclude	Exclude	Not in english
10.2147/NDT.S488001	Fecal Microbiota Transplantation in Children with Autism	Purpose: This research aimed to explore the clinical efficacy of fecal microbiota transplantation (FMT) in treating children with autism spectrum disorder (ASD). Methods: In this single-arm prospective study, every participant received FMT therapy, followed by an 8-week follow-up. Children unable to swallow lyophilized capsules (Caps) received fecal solution through transendoscopic enteral tube (…	Proquest	Meng	Need to discuss	Exclude	This study use fecal microbiota transplantation
10.3390/jof10110730	Characterization of Yeast Isolated from the Gut Microbiota of Tunisian Children with Autism Spectrum Disorder	Research on the microbiota–gut–brain axis in autism has primarily focused on bacteria, with limited attention to fungi. There is a growing interest in understanding the involvement of fungi, particularly Candida , in patients with autism spectrum disorder. The aim of this study was to assess the prevalence, antifungal susceptibility profiles and virulence factors of Candida isolates from the guts…	Proquest	Meng	Exclude	Exclude	Not related to probiotic
10.3390/diagnostics14222536	Utilizing Artificial Intelligence for Microbiome Decision-Making: Autism Spectrum Disorder in Children from Bosnia and Herzegovina	Background/Objectives: The study of microbiome composition shows positive indications for application in the diagnosis and treatment of many conditions and diseases. One such condition is autism spectrum disorder (ASD). We aimed to analyze gut microbiome samples from children in Bosnia and Herzegovina to identify microbial differences between neurotypical children and those with ASD. Additionally…	Proquest	Meng	Exclude	Exclude	Not related to probiotic
10.1038/s41467-024-53934-7	Large-scale metagenomic analysis of oral microbiomes reveals markers for autism spectrum disorders	The link between the oral microbiome and neurodevelopmental disorders remains a compelling hypothesis, still requiring confirmation in large-scale datasets. Leveraging over 7000 whole-genome sequenced salivary samples from 2025 US families with children diagnosed with autism spectrum disorders (ASD), our cross-sectional study shows that the oral microbiome composition can discriminate ASD subject…	Proquest	Meng	Exclude	Exclude	Not related to probiotic
10.3390/microorganisms12102041	Stratification of Gut Microbiota Profiling Based on Autism Neuropsychological Assessments	Autism spectrum disorder (ASD) is a neurodevelopmental disorder. Investigations of gut microbiota (GM) play an important role in deciphering disease severity and symptoms. Overall, we stratified 70 ASD patients by neuropsychological assessment, based on Calibrated Severity Scores (CSSs) of the Autism Diagnostic Observation Schedule-Second edition (ADOS-2), Child Behavior Checklist (CBCL) and inte…	Proquest	Meng	Exclude	Exclude	Not related to probiotic
10.3390/microorganisms12102006	Metataxonomic and Immunological Analysis of Feces from Children with or without Phelan–McDermid Syndrome	Phelan–McDermid syndrome (PMS) is a neurodevelopmental disorder characterized by a developmental delay and autism spectrum disorder (ASD)-like behaviors. Emerging research suggests a link between gut microbiota and neuropsychiatric conditions, including PMS. This study aimed to investigate the fecal microbiota and immune profiles of children with PMS compared to healthy controls. Fecal samples we…	Proquest	Meng	Exclude	Exclude	Not related to probiotic
10.1038/s41598-024-72962-3	Unraveling the relative abundance of psychobiotic bacteria in children with Autism Spectrum Disorder	Autism Spectrum Disorder (ASD) is a complex neurodevelopmental disorder characterized by social deficits. Accumulated evidence has shown a link between alterations in the composition of gut microbiota and both neurobehavioural and gastrointestinal symptoms in children with ASD which are related to the genera Lactobacillus and Bifidobacterium . These genera have been recently categorized as “psych…	Proquest	Meng	Exclude	Exclude	Not probiotic but showed the connection between psychobiotics and autism
10.1038/s41598-024-73700-5	<i>Turicibacter</i> and <i>Catenibacterium</i> as potential biomarkers in autism spectrum disorders	Autism spectrum disorders (ASD) are neurodevelopmental disorders characterized by social, behavioral, and cognitive impairments. Several comorbidities, including gastrointestinal (GI) dysregulations, are frequently reported in ASD children. Although studies in animals have shown the crucial role of the microbiota in key aspects of neurodevelopment, there is currently no consensus on how the alter…	Proquest	Meng	Exclude	Exclude	Not related to probiotic
10.3390/foods13183010	Exploring Dietary Interventions in Autism Spectrum Disorder	Autism spectrum disorder (ASD) involves social communication difficulties and repetitive behaviors, and it has a growing prevalence worldwide. Symptoms include cognitive impairments, gastrointestinal (GI) issues, feeding difficulties, and psychological problems. A significant concern in ASD is food selectivity, leading to nutrient deficiencies. Common GI issues in ASD, such as constipation and ir…	Proquest	Meng	Exclude	Exclude	Not related to probiotic
10.3390/children11080931	Contributions of Artificial Intelligence to Analysis of Gut Microbiota in Autism Spectrum Disorder: A Systematic Review	Background: Autism spectrum disorder (ASD) is a highly heterogeneous neurodevelopmental disorder whose etiology is not known today, but everything indicates that it is multifactorial. For example, genetic and epigenetic factors seem to be involved in the etiology of ASD. In recent years, there has been an increase in studies on the implications of gut microbiota (GM) on the behavior of children w…	Proquest	Meng	Exclude	Exclude	AI and systematic review
10.3390/nu16152382	Harnessing the Gut Microbiome: To What Extent Can Pre-/Probiotics Alleviate Immune Activation in Autism Spectrum Disorder?	Children diagnosed with autism spectrum disorder (ASD) are at an increased risk of experiencing gastrointestinal (GI) discomfort, which has been linked to dysfunctions in the microbiome–gut–brain axis. The bidirectional communication between gut and brain plays a crucial role in the overall health of individuals, and alterations in the gut microbiome can contribute to immune activation and gut–br…	Proquest	Meng	Exclude	Exclude	Systematic Review
10.1186/s13052-024-01692-z	Effect of probiotics on children with autism spectrum disorders: a meta-analysis	Background Researches have found that alteration of intestinal flora may be closely related to the development of autism spectrum disorder (ASD). However, whether probiotics supplementation has a protective effect on ASD remains controversial. This meta-analysis aimed to analyze the outcome of probiotics in the treatment of ASD children. Methods The Pubmed, Cochrane Library, Web of Science and Em…	Proquest	Meng	Exclude	Exclude	Meta-analysis
10.1186/s13034-024-00774-4	Antibiotic use and risk of autism spectrum disorder and attention-deficit/hyperactivity disorder: a population-based cohort study	Background The gut microbiota is believed to influence neurodevelopment through the gut–brain axis, but prior studies have shown inconsistent results regarding early childhood antibiotic exposure and subsequent risk of autism spectrum disorder (ASD) and attention-deficit/hyperactivity disorder (ADHD). The purpose of this study was to evaluate the hypothesis that exposure to antibacterial agents i…	Proquest	Meng	Exclude	Exclude	Antibiotics
10.3390/nu16131988	Modulation of Gut Microbiome and Autism Symptoms of ASD Children Supplemented with Biological Response Modifier: A Randomized, Double-Blinded, Placebo-Controlled Pilot Study	The etiology and mechanisms of autism and autism spectrum disorder (ASD) are not yet fully understood. There is currently no treatment for ASD for providing significant improvement in core symptoms. Recent studies suggest, however, that ASD is associated with gut dysbiosis, indicating that modulation of gut microbiota in children with ASD may thus reduce the manifestation of ASD symptoms. The aim…	Proquest	Meng	Need to discuss	Exclude	This study use biological response modifier to modulate the gut microbiome
10.1128/msystems.00503-24	Precision synbiotics increase gut microbiome diversity and improve gastrointestinal symptoms in a pilot open-label study for autism spectrum disorder	ABSTRACT The efficacy of prebiotics and probiotics (synbiotics when combined) to improve symptoms associated with autism spectrum disorder (ASD) has shown considerable inter-study variation, likely due to the complex, heterogeneous nature of the disorder and its associated behavioral, developmental, and gastrointestinal symptoms. Here, we present a precision synbiotic supplementation study in 296…	Proquest	Meng	Need to discuss	Include	This study use synbiotics
10.3390/nu16101401	Ketogenic Diet Induced Shifts in the Gut Microbiome Associate with Changes to Inflammatory Cytokines and Brain-Related miRNAs in Children with Autism Spectrum Disorder	In this interventional pilot study, we investigated the effects of a modified ketogenic diet (KD) on children with autism spectrum disorder (ASD). We previously observed improved behavioral symptoms in this cohort following the KD; this trial was registered with Clinicaltrials.gov (NCT02477904). This report details the alterations observed in the microbiota, inflammation markers, and microRNAs of…	Proquest	Meng	Exclude	Exclude	Not related to probiotics
10.7759/cureus.53305	Enteric Dysbiosis in Children With Autism Spectrum Disorder and Associated Response to Stress	Background Microbiome studies in humans, though limited, have facilitated the evaluation of the potential connection between the microbiome and brain function. Children with autism spectrum disorder (ASD) have several behavioral challenges and avoidant/restrictive food intake disorder, which may contribute to gut microbiome dysbiosis. Aim The aim of this study is to examine the extent to which th…	Proquest	Meng	Include	Exclude	Gut microbiome study
10.3390/nu16040549	Between Dysbiosis, Maternal Immune Activation and Autism: Is There a Common Pathway?	Autism spectrum disorder (ASD) is a neuropsychiatric condition characterized by impaired social interactions and repetitive stereotyped behaviors. Growing evidence highlights an important role of the gut–brain–microbiome axis in the pathogenesis of ASD. Research indicates an abnormal composition of the gut microbiome and the potential involvement of bacterial molecules in neuroinflammation and br…	Proquest	Meng	Exclude	Exclude	Not related to probiotics
10.1038/s41598-024-54717-2	Gut microbiome and serum amino acid metabolome alterations in autism spectrum disorder	Gut microbiota and their metabolic products might play important roles in regulating the pathogenesis of autism spectrum disorder (ASD). The purpose of this study was to characterize gut microbiota and serum amino acid metabolome profiles in children with ASD. A non-randomized controlled study was carried out to analyze the alterations in the intestinal microbiota and their metabolites in patient…	Proquest	Meng	Exclude	Exclude	Not related to probiotics
10.1038/s41598-023-50601-7	A robust microbiome signature for autism spectrum disorder across different studies using machine learning	Autism spectrum disorder (ASD) is a highly complex neurodevelopmental disorder characterized by deficits in sociability and repetitive behaviour, however there is a great heterogeneity within other comorbidities that accompany ASD. Recently, gut microbiome has been pointed out as a plausible contributing factor for ASD development as individuals diagnosed with ASD often suffer from intestinal pro…	Proquest	Meng	Exclude	Exclude	Not related to probiotics
10.3390/ijms242417432	The Role of Short-Chain Fatty Acids and Altered Microbiota Composition in Autism Spectrum Disorder: A Comprehensive Literature Review	Autism spectrum disorder (ASD) is a complex neurodevelopmental condition characterized by deficits in communication and social interactions, restrictive and repetitive behavior, and a wide range of cognitive impediments. The prevalence of ASD tripled in the last 20 years and now affects 1 in 44 children. Although ASD’s etiology is not yet elucidated, a growing body of evidence shows that it stems…	Proquest	Meng	Exclude	Exclude	Not related to probiotics
10.3390/ijms242316660	Microbiota in Autism Spectrum Disorder: A Systematic Review	Autism spectrum disorder (ASD) is a complex neurodevelopmental condition characterized by several core symptoms: restricted interests, communication difficulties, and impaired social interactions. Many ASD children experience gastrointestinal functional disorders, impacting their well-being. Emerging evidence suggests that a gut microbiota imbalance may exacerbate core and gastrointestinal sympto…	Proquest	Meng	Exclude	Exclude	Systematic review
10.3389/fncel.2023.1268126	Unveiling the interplay between NSAID-induced dysbiosis and autoimmune liver disease in children: insights into the hidden gateway to autism spectrum disorders. Evidence from ex vivo, in vivo, and clinical studies	Autism spectrum disorders (ASD) represent a diverse group of neuropsychiatric conditions, and recent evidence has suggested a connection between ASD and microbial dysbiosis. Immune and gastrointestinal dysfunction are associated with dysbiosis, and there are indications that modulating the microbiota could improve ASD-related behaviors. Additionally, recent findings highlighted the significant im…	Proquest	Meng	Exclude	Exclude	Not related to probiotics
10.1192/j.eurpsy.2023.732	Potential associations of food allergy and altered neurodevelopment in children	Introduction Allergic immune reactions and adverse reactions to foods, have been described as having growth concerns in children with food allergy. Moreover, immune dysregulation and inflammation have been documented as typical hallmarks in both allergic and neurodevelopmental conditions. Objectives In this review, we address the association of food allergy and altered neurodevelopment in childre…	Proquest	Meng	Exclude	Exclude	Not related to ASD and probiotics
10.2478/arsm-2023-0015	Neuroprotection Through Probiotic Intervention: Lessons From Autism Research	Probiotics, live microorganisms with potential health benefits, have gained significant research interest for their impact on gut microbiota and neuroprotection. This paper highlights insights from two collaborative studies focusing on probiotics' multifaceted role in addressing autism spectrum disorder (ASD) and mitigating glutamate excitotoxicity. In the first study (Meguid et al., 2022), probi…	Proquest	Meng	Include	Include	Review of two papers	Quote the two papers in it
10.1155/2023/5993628	Efficacy of Faecal Microbiota Transplantation for the Treatment of Autism in Children: Meta-Analysis of Randomised Controlled Trials	Objective . Evidence-based research methods were applied to assess the efficacy of faecal microbiota transplantation (FMT) for the treatment of autism in children. Methods . We searched the Chinese Biomedical Literature, CNKI, Wanfang, PubMed, Embase, Web of Science, and the Cochrane Library databases to collect randomised controlled trials on faecal microbiota transplantation for the treatment o…	Proquest	Meng	Exclude	Exclude	Systematic review
10.3390/medsci11040073	An Open-Label Case Series of Glutathione Use for Symptomatic Management in Children with Autism Spectrum Disorder	Simple Summary Autism spectrum disorder (ASD) is a neurodevelopmental disorder that can cause impaired social–emotional interactions, impaired language and communication skills, repetitive or restrictive behaviors, and sometimes aggressive behavior. An emerging topic in research is the imbalance between bodily oxidative systems and anti-oxidative stress in autism spectrum cases. Glutathione (an a…	Proquest	Meng	Exclude	Exclude	Not related to probiotics
10.3390/metabo13121183	Once upon a Time Oral Microbiota: A Cinderella or a Protagonist in Autism Spectrum Disorder?	Autism spectrum disorder (ASD) is a neurodevelopmental disorder evolving over the lifetime of individuals. The oral and gut microbial ecosystems are closely connected to each other and the brain and are potentially involved in neurodevelopmental diseases. This narrative review aims to identify all the available evidence emerging from observational studies focused on the role of the oral microbiom…	Proquest	Meng	Exclude	Exclude	Not related to probiotics
10.1155/2023/7838601	Colonic Endoscopic Tubing Is Safe and Effective Approach for Washed Microbiota Transplantation in Autistic Children	Background . Washed microbiota transplantation (WMT) as the improved methods of fecal microbiota transplantation has been employed as a therapeutic approach for ameliorating symptoms associated with autism spectrum disorder (ASD). In this context, colonic transendoscopic enteral tubing (TET) has been utilized as a novel procedure for administering WMT. Methods . Data of children with ASD who rece…	Proquest	Meng	Exclude	Exclude	Not related to probiotics
10.1186/s13099-023-00575-8	Gut microbiota and autism spectrum disorders: where do we stand?	Background Children with autism spectrum disorder (ASD) often have digestive problems and microbial imbalances in their guts, suggesting that these conditions may play a role in the development of the disorder. Scopus-based research on the gut microbiota and ASD was examined in this bibliometric analysis to shed light on the current state of research and identify potential hotspots for future wor…	Proquest	Meng	Exclude	Exclude	Not related to probiotics
10.1038/s41598-023-46566-2	Altered Gut Microbiota and Short-chain Fatty Acids in Chinese Children with Constipated Autism Spectrum Disorder	Gastrointestinal symptoms are more prevalent in children with autism spectrum disorder (ASD) than in typically developing (TD) children. Constipation is a significant gastrointestinal comorbidity of ASD, but the associations among constipated autism spectrum disorder (C-ASD), microbiota and short-chain fatty acids (SCFAs) are still debated. We enrolled 80 children, divided into the C-ASD group (n…	Proquest	Meng	Exclude	Exclude	Not related to probiotics
10.1038/s41598-023-45534-0	Age and severity-dependent gut microbiota alterations in Tunisian children with autism spectrum disorder	Alterations in gut microbiota and short chain fatty acids (SCFA) have been reported in autism spectrum disorder (ASD). We analysed the gut microbiota and fecal SCFA in Tunisian autistic children from 4 to 10&#xa0;years, and results were compared to those obtained from a group of siblings (SIB) and children from the general population (GP). ASD patients presented different gut microbiota profiles …	Proquest	Meng	Exclude	Exclude	Not related to probiotics
10.1186/s12887-023-04292-8	Gut microbiota signature in children with autism spectrum disorder who suffered from chronic gastrointestinal symptoms	Background Children diagnosed with autism spectrum disorder (ASD) frequently suffer from persistent gastrointestinal symptoms, such as constipation and diarrhea. Various studies have highlighted differences in gut microbiota composition between individuals with ASD and healthy controls of similar ages. However, it’s essential to recognize that these disparities may be influenced by cultural pract…	Proquest	Meng	Exclude	Exclude	Not related to probiotics
10.1017/gmb.2023.16	The gut microbiome in children with mood, anxiety, and neurodevelopmental disorders: An umbrella review	Research on the gut microbiome and mental health among children and adolescents is growing. This umbrella review provides a high-level overview of current evidence syntheses to amalgamate current research and inform future directions. Searches were conducted across seven databases for peer-reviewed pediatric (&lt;18&#xa0;years) review literature. Studies reporting gut microbiome composition and/o…	Proquest	Meng	Exclude	Exclude	Review
10.1128/msystems.00415-23	Sodium butyrate facilitates CRHR2 expression to alleviate HPA axis hyperactivity in autism-like rats induced by prenatal lipopolysaccharides through histone deacetylase inhibition	ABSTRACT Short-chain fatty acids (SCFAs, especially butyric acid) have been demonstrated to play a promising role in the development of autism spectrum disorders (ASD). Recently, the hypothalamic–pituitary–adrenal (HPA) axis is also suggested to increase the risk of ASD. However, the mechanism underlying SCFAs and HPA axis in ASD development remains unknown. Here, we show that children with ASD e…	Proquest	Meng	Exclude	Exclude	Animal
10.1038/s41522-023-00421-4	Donor-recipient specificity and age-dependency in fecal microbiota therapy and probiotic resolution of gastrointestinal symptoms	Fecal microbiota transplantation (FMT) has proven to be an effective treatment for recurrent Clostridioides difficile infection (rCDI) in both adult and pediatric patients. However, as microbiome development is a critical factor in children, it remains unclear whether adult fecal donors can provide age-appropriate functional restoration in pediatric patients. To address this issue, we conducted a…	Proquest	Meng	Exclude	Exclude	Not related ASD
10.3390/diagnostics13142387	A Two-Step Single Plex PCR Method for Evaluating Key Colonic Microbiota Markers in Young Mexicans with Autism Spectrum Disorders: Protocol and Pilot Epidemiological Application	Many neurological disorders have a distinctive colonic microbiome (CM) signature. Particularly, children with autism spectrum disorders (ASD) exhibit a very dissimilar CM when compared to neurotypical (NT) ones, mostly at the species level. Thus far, knowledge on this matter comes from high-throughput (yet very expensive and time-consuming) analytical platforms, such as massive high-throughput se…	Proquest	Meng	Exclude	Exclude	Not related to probiotics
10.3390/children10071103	Genus-Level Analysis of Gut Microbiota in Children with Autism Spectrum Disorder: A Mini Review	Autism is a global health problem, probably due to a combination of genetic and environmental factors. There is emerging data that the gut microbiome of autistic children differs from the one of typically developing children and it is important to know which bacterial genera may be related to autism. We searched different databases using specific keywords and inclusion criteria and identified the…	Proquest	Meng	Exclude	Exclude	Review
10.3390/brainsci13060972	Exploring the Potential Role of ADAM 17 and ADAM 22 in the Etiology of Autism Spectrum Disorders	Background: Autism spectrum disorder (ASD) encompasses a group of disorders characterized by difficulties with social interaction and repetitive behavior. The condition is supposed to originate from early shifts in brain development, while the underlying processes are unknown. Moreover, a considerable number of patients with ASD experience digestive difficulties. Metalloproteases (ADAMs) are a cl…	Proquest	Meng	Exclude	Exclude	Not related to probiotics
10.3390/microorganisms11030806	Efficacy of Fecal Microbiota Transplant on Behavioral and Gastrointestinal Symptoms in Pediatric Autism: A Systematic Review	Background and Aims: There is a high prevalence of gastrointestinal-related (GI) symptoms among children with autism spectrum disorder (ASD), which is associated with the severity of behavioral symptoms. Fecal microbiota transplantation (FMT) is a proposed therapeutic strategy that aims to address the dysregulation of the gut microbiome among children with ASD. Our study performed the first syste…	Proquest	Meng	Exclude	Exclude	Review
10.3390/nu15061415	Effects of Probiotics on Autism Spectrum Disorder in Children: A Systematic Review and Meta-Analysis of Clinical Trials	Many studies have explored the efficacy of probiotics on autism spectrum disorder (ASD) in children, but there is no consensus on the curative effect. This systematic review and meta-analysis aimed to comprehensively investigate whether probiotics could improve behavioral symptoms in children with ASD. A systematic database search was conducted and a total of seven studies were included in the me…	Proquest	Meng	Exclude	Exclude	Review
10.3390/microorganisms11020414	In Vitro Fermentation of Edible Mushrooms: Effects on Faecal Microbiota Characteristics of Autistic and Neurotypical Children	Children with autism spectrum disorder (ASD) often suffer gastrointestinal disturbances consistent with gut microbiota (GM) alterations. Treatment with pro/prebiotics may potentially alleviate gut symptoms, but the evidence for prebiotics is scarce. This study aims to evaluate the effects of edible mushrooms ( Pleurotus , Basidiomycota) and prebiotic compounds on GM composition and metabolite pro…	Proquest	Meng	Exclude	Exclude	Food: Mushrooms
10.3390/microorganisms11020291	Gut Microbiota Analysis and In Silico Biomarker Detection of Children with Autism Spectrum Disorder across Cohorts	The study of human gut microbiota has attracted increasing interest in the fields of life science and healthcare. However, the complicated and interconnected associations between gut microbiota and human diseases are still difficult to determine in a predictive fashion. Artificial intelligence such as machine learning (ML) and deep learning can assist in processing and interpreting biological dat…	Proquest	Meng	Exclude	Exclude	Not related to probiotics
10.1038/s41398-023-02335-3	Maternal brain reactive antibodies profile in autism spectrum disorder: an update	Autism spectrum disorder (ASD) is a heterogeneous neurodevelopmental disorder with multifactorial etiologies involving both genetic and environmental factors. In the past two decades it has become clear that in utero exposure to toxins, inflammation, microbiome, and antibodies (Abs), may play a role in the etiology of ASD. Maternal brain-reactive Abs, present in 10–20% of mothers of a child with …	Proquest	Meng	Exclude	Exclude	Not related to probiotics
10.3390/ijms232113481	Shotgun Metagenomics Study Suggests Alteration in Sulfur Metabolism and Oxidative Stress in Children with Autism and Improvement after Microbiota Transfer Therapy	Links between gut microbiota and autism spectrum disorder (ASD) have been explored in many studies using 16S rRNA gene amplicon and shotgun sequencing. Based on these links, microbiome therapies have been proposed to improve gastrointestinal (GI) and ASD symptoms in ASD individuals. Previously, our open-label microbiota transfer therapy (MTT) study provided insight into the changes in the gut mic…	Proquest	Meng	Need to discuss	Exclude	Microbiota transfer therapy
10.1192/j.eurpsy.2022.206	Microbiota, Immune System and Autism Spectrum Disorders: An Integrative Model Towards Novel Treatment Options	The functioning of the central nervous system (CNS) is the result of the integration of bidirectional messages between the brain and peripheral organs. Despite the anatomical separation, gut microbiota, i.e., the microorganisms colonising the gastrointestinal tract, is related to the CNS through the so-called “gut–brain axis” that is also involved in immune processes. The recent literature indica…	Proquest	Meng	Exclude	Exclude	Not related to probiotics
10.1101/2022.03.18.484910	Meta-analysis of the autism gut microbiome identifies factors influencing study discrepancies and machine learning classification	Autism Spectrum Disorder (ASD) is a severe neurodevelopmental disorder and accumulating evidence has suggested that dysbiosis of the gut microbiome plays an essential role. However, a body of research has investigated the ASD gut microbiome without consensus as to whether or how the ASD microbiome differs from neurotypical children. Here, we evaluate the underlying factors leading to study discre…	Proquest	Meng	Exclude	Exclude	Meta-analysis
10.1002/fft2.125	Plant food bioactives and its effects on gut microbiota profile modulation for better brain health and functioning in Autism Spectrum Disorder individuals: A review	Recent advances in gut microbiota researches are establishing the association between food, gut microbiota, and brain health. Previously unknown communication networks between inhabiting microbes within the gut linings and the brain are being uncovered. The nature of the interaction between gut microbiota and the brain is a new frontier of research exploration. Diet plays an important role in mod…	Proquest	Meng	Exclude	Exclude	Review, Food
10.1101/2022.02.25.482051	Decoupling diet from microbiome dynamics results in model mis-specification that implicitly annuls potential associations between the microbiome and disease phenotypes-ruling out any role of the microbiome in autism (Yap et al. 2021) likely a premature conclusion	Recently, and in a tour de force effort, Yap et al. performed a comprehensive association analysis of factors such as demographics, psychometrics, diet, stool metagenomics, stool consistency, and genome-wide SNP genotypes with autism in 247 Australian children. Surprisingly, the authors suggest their data show a strong correlation between diet and autism spectrum disorder (ASD) but only negligibl…	Proquest	Meng	Exclude	Exclude	Food/Diet
10.1371/journal.pone.0263109	The role of probiotics in children with autism spectrum disorders: A study protocol for a randomised controlled trial	Background Autism spectrum disorder (ASD) is a neurological and developmental condition that begins in infancy or earlier and lasts through the individual’s lifetime. The aetiology and mechanisms of ASD are not yet fully understood, and current treatment comprises mainly education and rehabilitation, without significant improvement in the core symptoms. Recent studies suggest that microbiota chan…	Proquest	Meng	Exclude	Exclude	study protocol (not done)
10.21164/pomjlifesci.852	Gut-brain axis and the risk of autism spectrum disorders	Autism spectrum disorders (ASD) are a complex group of developmental pathologies characterized by the disorders of social interaction and communication, along with repetitive restrictive behavior. Many factors are associated with the development of ASD, including genetic and environmental factors such as nutritional deficiencies, infections, immune system dysfunctions, and allergies. The human gu…	Proquest	Meng	Exclude	Exclude	Not related to probiotics
10.7759/cureus.32313	A Systematic Review of Mixed Studies Exploring the Effects of Probiotics on Gut-Microbiome to Modulate Therapy in Children With Autism Spectrum Disorder	Autism spectrum disorder(ASD) is a complex neurodevelopmental disorder characterized by social deficits, repetitive typical behaviors, insistence on the same routines, and communication impairments. The prevalence of ASD has increased in the past decade.&#xa0;While we are aware that there is no cure for ASD, attempts are being made to reduce its symptoms and improve the learning, overall growth, …	Proquest	Meng	Exclude	Exclude	Review
10.3390/ijerph192417020	Metabolic and Proteomic Profiles Reveal the Response of the ASD-Associated Resistant Strain 6-1 of <i>Lactobacillus plantarum</i> to Propionic Acid	Autism spectrum disorder (ASD) seriously affects children’s health. In our previous study, we isolated and identified a bacterium ( Lactobacillus plantarum strain 6-1) that is resistant to propionic acid (PA), which has been reported to play a significant role in the formation of ASD. In order to elucidate the mechanism of the resistance to PA, this study investigated the change in the metabolic …	Proquest	Meng	Exclude	Exclude	Not related to probiotics
10.3390/children9121834	Physical Activity, Gut Microbiota, and Genetic Background for Children and Adolescents with Autism Spectrum Disorder	It is estimated that one in 100 children worldwide has been diagnosed with autism spectrum disorder (ASD). Children with ASD frequently suffer from gut dysbiosis and gastrointestinal issues, findings which possibly play a role in the pathogenesis and/or severity of their condition. Physical activity may have a positive effect on the composition of the intestinal microbiota of healthy adults. Howe…	Proquest	Meng	Exclude	Exclude	Not related to probiotics
10.2147/NDT.S382571	Fecal Microbiota Transplantation in Autism Spectrum Disorder	Autism spectrum disorder (ASD) is a group of neurodevelopmental disorders that begin in infancy. In recent years, the incidence of ASD in the world is increasing year by year. At present, the etiology and pathogenesis of ASD are not clear, and effective treatments are still lacking. In addition to neurobehavioral symptoms, children with ASD often have obvious gastrointestinal symptoms. Gut microb…	Proquest	Meng	Exclude	Exclude	Review
10.3390/microorganisms10102009	Gut Microbiota Profiles in Children and Adolescents with Psychiatric Disorders	The aim of our work is to summarize the current state of knowledge on gut microbiota differences in children and adolescents with psychiatric disorders. To find the relevant articles, the PubMed, Web of Science, and Google Scholar databases were searched. Articles in English presenting original data and comparing the composition of gut microbiota in child psychiatric patients with gut microbiota …	Proquest	Meng	Exclude	Exclude	Review
10.3390/women2030023	Attention-Deficit/Hyperactivity Disorder and the Gut Microbiota–Gut–Brain Axis: Closing Research Gaps through Female Inclusion in Study Design	The gastrointestinal tract harbors a densely populated community of microbes that exhibits sexual dimorphism. Dysbiosis of this community has been associated with chronic human disease states ranging from metabolic diseases to neuropsychiatric disorders (NPDs). The gut microbiota–gut–brain axis (GMGBA) is a bi-directional pathway that facilitates the interaction of the gut microflora with host ph…	Proquest	Meng	Exclude	Exclude	Not related to probiotics and ASD
10.3390/metabo12090797	Urinary Untargeted Metabolic Profile Differentiates Children with Autism from Their Unaffected Siblings	Autism Spectrum Disorder (ASD) encompasses a clinical spectrum of neurodevelopmental conditions that display significant heterogeneity in etiology, symptomatology, and severity. We previously compared 30 young children with idiopathic ASD and 30 unrelated typically-developing controls, detecting an imbalance in several compounds belonging mainly to the metabolism of purines, tryptophan and other …	Proquest	Meng	Exclude	Exclude	Not related to probiotics
10.3390/jcm11185263	Randomized Double-Blind Crossover Study for Evaluating a Probiotic Mixture on Gastrointestinal and Behavioral Symptoms of Autistic Children	Autism spectrum disorders (ASDs) represent a diagnostic challenge with a still partially uncertain etiology, in which genetic and environmental factors have now been assessed. Among the hypotheses underlying the involvement of biological and environmental factors, the gut–brain axis is of particular interest in autism spectrum disorders. Several studies have highlighted the related incidence of p…	Proquest	Meng	Include	Include
10.1038/s41398-022-02149-9	Maternal immune activation induces autism-like changes in behavior, neuroinflammatory profile and gut microbiota in mouse offspring of both sexes	Autism Spectrum Disorder (ASD) is a sex-biased neurodevelopmental disorder with a male to female prevalence of 4:1, characterized by persistent deficits in social communication and interaction and restricted-repetitive patterns of behavior, interests or activities. Microbiota alterations as well as signs of neuroinflammation have been also reported in ASD. The involvement of immune dysregulation …	Proquest	Meng	Exclude	Exclude	Animal
10.3390/metabo12070611	Vitamin D Status in Children with Autism Spectrum Disorders: Determinants and Effects of the Response to Probiotic Supplementation	A relationship between the presence of clinical symptoms and gastrointestinal (GI) disturbances associated with nutritional deficiencies, including vitamin D (25(OH)D) deficiency, has been observed in autism spectrum disorder (ASD). The aim was to evaluate 25(OH)D levels according to the annual rhythm cycle, gender, the severity of autism, nutritional or clinical status, inflammatory and metaboli…	Proquest	Meng	Need to discuss	Include	This study evaluate relationship between probiotics and Vitamin D level in ASD children
10.3390/metabo12060562	Bee Pollen and Probiotics May Alter Brain Neuropeptide Levels in a Rodent Model of Autism Spectrum Disorders	Neuropeptides play a major role in maintaining normal brain development in children. Dysfunction of some specific neuropeptides can lead to autism spectrum disorders (ASD) in terms of social interaction and repetitive behavior, but the exact underlying etiological mechanisms are still not clear. In this study, we used an animal model of autism to investigate the role of bee pollen and probiotic i…	Proquest	Meng	Exclude	Exclude	Animal
10.3390/genes13061098	Identifying Rare Genetic Variants of Immune Mediators as Risk Factors for Autism Spectrum Disorder	Autism spectrum disorder (ASD) affects more than 1% of children, and there is no viable pharmacotherapeutic agent to treat the core symptoms of ASD. Studies have shown that children with ASD show changes in their levels of immune response molecules. Our previous studies have shown that ASD is more common in children with folate receptor autoantibodies. We also found that children with ASD have ab…	Proquest	Meng	Exclude	Exclude	Not related to probiotics
10.3390/metabo12050371	Central Nervous System Metabolism in Autism, Epilepsy and Developmental Delays: A Cerebrospinal Fluid Analysis	Neurodevelopmental disorders are associated with metabolic pathway imbalances; however, most metabolic measurements are made peripherally, leaving central metabolic disturbances under-investigated. Cerebrospinal fluid obtained intraoperatively from children with autism spectrum disorder (ASD, n = 34), developmental delays (DD, n = 20), and those without known DD/ASD ( n = 34) was analyzed using l…	Proquest	Meng	Exclude	Exclude	Not related to probiotics
10.3390/life12030367	CRISPR-Cas Systems in Gut Microbiome of Children with Autism Spectrum Disorders	The human gut microbiome is associated with various diseases, including autism spectrum disorders (ASD). Variations of the taxonomical composition in the gut microbiome of children with ASD have been observed repeatedly. However, features and parameters of the microbiome CRISPR-Cas systems in ASD have not been investigated yet. Here, we demonstrate such an analysis in order to describe the overal…	Proquest	Meng	Exclude	Exclude	Not related to probiotics
10.3390/biomedicines10030560	Pathophysiological Studies of Monoaminergic Neurotransmission Systems in Valproic Acid-Induced Model of Autism Spectrum Disorder	Autism spectrum disorder (ASD) is a neurodevelopmental disorder with complex etiology. The core syndromes of ASD are deficits in social communication and self-restricted interests and repetitive behaviors. Social communication relies on the proper integration of sensory and motor functions, which is tightly interwoven with the limbic function of reward, motivation, and emotion in the brain. Monoa…	Proquest	Meng	Exclude	Exclude	Not related to probiotics
10.3390/pathogens11020193	Pathogenic Infections during Pregnancy and the Consequences for Fetal Brain Development	Pathogens comprised of viruses, bacteria, gut microbiome, and parasites are a leading cause of ever-emerging diseases in humans. Studying pathogens for their ability to cause diseases is a topic of critical discussion among scientists and pharmaceutical centers for effective drug development that diagnose, treat, and prevent infection-associated disorders. Pathogens impact health either directly …	Proquest	Meng	Exclude	Exclude	Not related to probiotics
10.1136/bmjopen-2021-051613	FTACMT study protocol: a multicentre, double-blind, randomised, placebo-controlled trial of faecal microbiota transplantation for autism spectrum disorder	Introduction Autism spectrum disorder (ASD) is a complicated diffuse developmental disorder that commonly involves gastrointestinal distress and dysbacteriosis. Emerging lines of evidence have shown faecal microbiota transplantation (FMT) to be a potential therapeutic strategy for improving the clinical outcomes of patients with ASD by re-establishing their intestinal microflora. We are undertaki…	Proquest	Meng	Exclude	Exclude	Study Protocol
10.1038/s41598-022-05480-9	Changes in the stool and oropharyngeal microbiome in obsessive-compulsive disorder	Although the etiology of obsessive–compulsive disorder (OCD) is largely unknown, it is accepted that OCD is a complex disorder. There is a known bi-directional interaction between the gut microbiome and brain activity. Several authors have reported associations between changes in gut microbiota and neuropsychiatric disorders, including depression or autism. Furthermore, a pediatric-onset neuropsy…	Proquest	Meng	Exclude	Exclude	Not related to probiotics and ASD
10.3390/jcm11020442	Could <i>Candida</i> Overgrowth Be Involved in the Pathophysiology of Autism?	The purpose of this review is to summarize the current acquiredknowledge of Candida overgrowth in the intestine as a possible etiology of autism spectrum disorder (ASD). The influence of Candida sp. on the immune system, brain, and behavior of children with ASD isdescribed. The benefits of interventions such as a carbohydrates-exclusion diet, probiotic supplementation, antifungal agents, fecal mi…	Proquest	Meng	Exclude	Exclude	Not related to probiotics
10.2478/prolas-2021-0062	Specific Carbohydrate Diet (SCD/GAPS) and Dietary Supplements for Children with Autistic Spectrum Disorder	The objective of the study was to investigate the potential of a specific carbohydrate diet and selected dietary supplements in reducing some autistic spectrum disorder (ASD) symptoms in children. This was a quantitative, non-blinded, non-randomised three-month pilot study of a dietary and nutritional intervention. The study participants were 17 children from Latvia and the United Kingdom with a …	Proquest	Meng	Exclude	Exclude	Not related to probiotics
10.3390/ijms221810052	The Impact of Gut Microbiota-Derived Metabolites in Autism Spectrum Disorders	Autism Spectrum Disorder (ASD) is a set of neurodevelopmental disorders characterised by behavioural impairment and deficiencies in social interaction and communication. A recent study estimated that 1 in 89 children have developed some form of ASD in European countries. Moreover, there is no specific treatment and since ASD is not a single clinical entity, the identification of molecular biomark…	Proquest	Meng	Exclude	Exclude	Not related to probiotics
10.1192/bjo.2021.752	Can probiotics benefit young people with autism spectrum disorders?	Aims The aims are to evaluate the effectiveness of Probiotics on young people with Autism Spectrum Disorder. We hypothesized that there will be an improvement of the comorbid gastrointestinal symptoms that can accompany Autism Spectrum Disorder. We believe that the use of probiotics can exert bidirectional effects on the gut-brain axis which may result in improvements in core Autism symptoms. Met…	Proquest	Meng	Exclude	Exclude	Systematic Review
10.7717/peerj.11103	The autistic-like behaviors development during weaning and sexual maturation in VPA-induced autistic-like rats is accompanied by gut microbiota dysbiosis	Researches on gut microbiota in autism have mostly focused on children, but the dynamic changes of gut microbiota from weaning to adulthood were still not clear because of the difficulty of diagnosing autism. In this study, autistic-like rats indued by valproate (VPA) were tracked from weaning (end of breastfeeding; four weeks old) to sexual maturation (food; eight weeks old). Autistic-like rats …	Proquest	Meng	Exclude	Exclude	Animal
10.7717/peerj.10946	Comparison of gut microbiota between adults with autism spectrum disorder and obese adults	Background Autism spectrum disorder (ASD) and obesity are serious global public health problems. Studies have shown that ASD children are at a higher risk of obesity than the general population. To investigate the gut microbe characteristics of adults ASD and obese adults, we compared the gut microbiota of adults with ASD to obese adults. Methods The fecal samples were collected from 21 adult pat…	Proquest	Meng	Exclude	Exclude	Not related to probiotics
10.3389/fnins.2021.635925	Dysbiotic Gut Microbiota and Dysregulation of Cytokine Profile in Children and Teens With Autism Spectrum Disorder	Inflammation and the gut-brain axis have been implicated in the pathogenesis of Autism spectrum disorders (ASDs). To further understand the relationship between aberrant immune responses and dysbiotic features of the gut microbiome in ASD, we enrolled 45 ASD individuals and 41 healthy control subjects with ages ranging from 2-19 years. We found that ASD group subjects have significantly higher pl…	Proquest	Meng	Exclude	Exclude	Not related to probiotics
10.1128/mSystems.01006-21	The Fecal Microbiome and Metabolome of Pitt Hopkins Syndrome, a Severe Autism Spectrum Disorder	ABSTRACT Alterations to the gut microbiome have been reported between children with autism spectrum disorders (ASDs) and typically developing (TD) children. Characterizing these differences has led to the proposal of new treatments for ASD, such as probiotic interventions and fecal matter transplants. However, no study to date has characterized the gut microbiome or metabolome in Pitt Hopkins syn…	Proquest	Meng	Exclude	Exclude	Not related to probiotics
10.3390/pediatric13040071	Exploration of Relationships among Clinical Gastrointestinal Indicators and Social and Sensory Symptom Severity in Children with Autism Spectrum Disorder	Autism Spectrum Disorders (ASD) are associated with co-morbidities such as gastrointestinal (GI) symptomatology, which in the absence of known causes are potential indicators of gut microbiota that may influence behavior. This study’s purpose was to explore relationships among clinical GI indicators—diet, abdominal pain, and stool status—and ASD symptom severity, specifically social and sensory s…	Proquest	Meng	Exclude	Exclude	Not related to probiotics
10.1038/s41598-021-03794-8	Commercial microbiota test revealed differences in the composition of intestinal microorganisms between children with autism spectrum disorders and neurotypical peers	The early-life modifications of intestinal microbiota may impact children's subsequent emotional and cognitive development. Studies show that some bacteria species in gut microbiota, and the lack of others, may play a key role in autism spectrum disorders (ASD) development. Fecal samples were obtained from three groups of children: 16 healthy, 24 with allergies (ALG), and 33 with ASD (probiotics …	Proquest	Meng	Need to discuss	Exclude	Test the difference in gut microbiota between probiotic and non-probiotic group (not symptom wize)
10.3390/nu13103300	Altered Gut Microbiota in Korean Children with Autism Spectrum Disorders	Autism spectrum disorder (ASD) is a neurodevelopmental disorder characterized by social and behavioral impairments. Recent studies have suggested that gut microbiota play a critical role in ASD pathogenesis. Herein, we investigated the fecal microflora of Korean ASD children to determine gut microbiota profiles associated with ASD. Specifically, fecal samples were obtained from 54 children with A…	Proquest	Meng	Exclude	Exclude	Not related to probiotics
10.3390/medicina57090893	Neuroinflammation in Autism and Supplementation Based on Omega-3 Polyunsaturated Fatty Acids: A Narrative Review	Autism Spectrum Disorder (ASD) is a complex neurodevelopmental disorder characterized by persistent deficits in social communication and social interaction across multiple contexts and restricted, repetitive patterns of behavior, interests and activities. The maternal status of polyunsaturated fatty acids (PUFA) regulates microglial activity and neuroinflammatory pathways during a child’s brain d…	Proquest	Meng	Exclude	Exclude	Not related to probiotics
10.1186/s13099-021-00448-y	The use of biomarkers associated with leaky gut as a diagnostic tool for early intervention in autism spectrum disorder: a systematic review	Background Innovative research highlighted the probable connection between autism spectrum disorder (ASD) and gut microbiota as many autistic individuals have gastrointestinal problems as co-morbidities. This review emphasizes the role of altered gut microbiota observed frequently in autistic patients, and the mechanisms through which such alterations may trigger leaky gut. Main body Different ba…	Proquest	Meng	Exclude	Exclude	Not related to probiotics
10.3390/nu13062036	<i>Lactobacillus plantarum</i> PS128 and Other Probiotics in Children and Adolescents with Autism Spectrum Disorder: A Real-World Experience	Autism Spectrum Disorder is a neurodevelopmental disorder. Recent data suggest that probiotics can reduce some symptoms of this disorder and Lactobacillus plantarum PS128 has been reported to be especially useful. We recruited a sample of 131 autistic children and adolescents (M:F = 122:19; age: 86.1 ± 41.1 months) and evaluated their changes after use of probiotics by mean of CGI. We found some …	Proquest	Meng	Include	Include
10.3390/ijerph18020667	Exploring the Association of Autism Spectrum Disorders and Constipation through Analysis of the Gut Microbiome	Over the past two decades, research into the role of the gut microbiome in regulating the central nervous system has rapidly increased. Several neurodevelopmental diseases have been linked to the unbalance of gut microbiota, including autism. Children on the autism spectrum often suffer from gastrointestinal symptoms, including constipation, which is four times more prevalent than it is in childr…	Proquest	Meng	Exclude	Exclude	Not related to probiotics
10.3390/ijms21176274	Proteomics and Metabolomics Approaches towards a Functional Insight onto AUTISM Spectrum Disorders: Phenotype Stratification and Biomarker Discovery	Autism spectrum disorders (ASDs) are neurodevelopmental disorders characterized by behavioral alterations and currently affect about 1% of children. Significant genetic factors and mechanisms underline the causation of ASD. Indeed, many affected individuals are diagnosed with chromosomal abnormalities, submicroscopic deletions or duplications, single-gene disorders or variants. However, a range o…	Proquest	Meng	Exclude	Exclude	Not related to probiotics
10.3390/ijms21082797	The Influence of Food Intake Specificity in Children with Autism on Gut Microbiota	Autism spectrum disorder (ASD) is a complex of neurodevelopmental conditions with increasing incidence. The microbiota of children with ASD is distinct from neurotypical children, their food habits are also different, and it is known that nutrient intake influences microbiota in a specific way. Thus, this study investigates the food habits of children with ASD and their association with the gut m…	Proquest	Meng	Exclude	Exclude	Not related to probiotics
10.1101/2020.03.10.984872	A quasi-paired cohort strategy reveals the impaired detoxifying function of microbes in the gut of autistic children	Growing evidence suggests that autism spectrum disorder (ASD) is highly associated with dysbiosis in the gut microbiome. However, results of metagenome-based microbiome studies are not always consistent due to great individual diversity that overwhelms disease-associated alterations. Here, we proposed a novel analysis strategy,quasi-paired cohort, and applied it to a metagenomic study of ASD micr…	Proquest	Meng	Exclude	Exclude	Not related to probiotics
10.1128/mSphere.00314-20	Distinct Fecal and Plasma Metabolites in Children with Autism Spectrum Disorders and Their Modulation after Microbiota Transfer Therapy	ABSTRACT Accumulating evidence has strengthened a link between dysbiotic gut microbiota and autism. Fecal microbiota transplant (FMT) is a promising therapy to repair dysbiotic gut microbiota. We previously performed intensive FMT called microbiota transfer therapy (MTT) for children with autism spectrum disorders (ASD) and observed a substantial improvement of gastrointestinal and behavioral sym…	Proquest	Meng	Need to discuss	Exclude	Microbiota transfer therapy
10.3390/nu12061573	Use of Non-Pharmacological Supplementations in Children and Adolescents with Attention Deficit/Hyperactivity Disorder: A Critical Review	Attention deficit hyperactivity disorder (ADHD) is a common neurodevelopmental disorder in children and adolescents, with environmental and biological causal influences. Pharmacological medication is the first choice in ADHD treatment; recently, many studies have concentrated on dietary supplementation approaches to address nutritional deficiencies, to which part of non-responses to medications h…	Proquest	Meng	Exclude	Exclude	Not related to ASD
10.1155/2020/8396708	The Gut Microbiota and Oxidative Stress in Autism Spectrum Disorders (ASD)	Autism spectrum disorders (ASDs) are a kind of neurodevelopmental disorder with rapidly increasing morbidity. In recent years, many studies have proposed a possible link between ASD and multiple environmental as well as genetic risk factors; nevertheless, recent studies have still failed to identify the specific pathogenesis. An analysis of the literature showed that oxidative stress and redox im…	Proquest	Meng	Exclude	Exclude	Not related to probiotics
10.3390/ijerph17176372	Gastrointestinal Symptoms and Feeding Problems and Their Associations with Dietary Interventions, Food Supplement Use, and Behavioral Characteristics in a Sample of Children and Adolescents with Autism Spectrum Disorders	Autism spectrum disorders (ASD) are characterized by impairments in social interaction, communication, and restricted, stereotyped behavior. Gastrointestinal (GI), nutritional, and feeding problems are often reported in ASD. We investigated the prevalence of GI symptoms, food selectivity, and mealtime difficulties, and their associations with dietary interventions, food supplement use, and behavi…	Proquest	Meng	Exclude	Exclude	Not related to probiotics
10.3390/nu12030792	Composition of Gut Microbiota in Children with Autism Spectrum Disorder: A Systematic Review and Meta-Analysis	Background: Autism spectrum disorder (ASD) is a public health problem and has a prevalence of 0.6%–1.7% in children. As well as psychiatric symptoms, dysbiosis and gastrointestinal comorbidities are also frequently reported. The gut–brain microbiota axis suggests that there is a form of communication between microbiota and the brain underlying some neurological disabilities. The aim of this study…	Proquest	Meng	Exclude	Exclude	Not related to probiotics
10.3390/ijerph17082647	The Role of Microbiome, Dietary Supplements, and Probiotics in Autism Spectrum Disorder	Autism spectrum disorder (ASD) is a serious neurodevelopmental disorder characterized by the impairment of the cognitive function of a child. Studies suggested that the intestinal microbiota has a critical role in the function and regulation of the central nervous system, neuroimmune system and neuroendocrine system. Any adverse changes in the gut–brain axis may cause serious disease. Food prefer…	Proquest	Meng	Exclude	Exclude	Review
10.1186/s13099-020-0346-1	Gut microbiota changes in children with autism spectrum disorder: a systematic review	Background As more animal studies start to disentangle pathways linking the gut microbial ecosystem and neurobehavioral traits, human studies have grown rapidly. Many have since investigated the bidirectional communication between the gastrointestinal tract and the central nervous system, specifically on the effects of microbial composition on the brain and development. Methods Our review at the …	Proquest	Meng	Exclude	Exclude	Review
10.21203/rs.2.16845/v4	Autism spectrum disorder is associated with gut microbiota disorder in children	Background: The aim of this study was to evaluate the occurrence and clinical characteristics of autism spectrum disorder (ASD) associated to the stable state of the gut microbiota. Methods: A total of 9 children with ASD and 6 healthy children used as control were selected and feces samples were collected from all of them. The 16S gene ribosomal RNA sequencing was used to analyze the difference …	Proquest	Chui Yan	Exclude		Not related to probiotics
10.1371/journal.pone.0221921	Prenatal antibiotics exposure and the risk of autism spectrum disorders: A population-based cohort study	Background Prenatal antibiotic exposure induces changes in infants’ gut microbiota composition and is suggested as a possible contributor in the development of autism spectrum disorders (ASD). In this study, we examined the association between prenatal antibiotic exposure and the risk of ASD. Methods This was a population-based cohort study utilizing the Manitoba Population Research Data Reposito…	Proquest	Chui Yan	Exclude		Not related to probiotics
10.1186/s12974-019-1666-2	Maternal elevated salt consumption and the development of autism spectrum disorder in the offspring	Autism spectrum disorder (ASD) is a prevalent neurodevelopmental condition with no known etiology or cure. Several possible contributing factors, both genetic and environmental, are being actively investigated. Amongst these, maternal immune dysregulation has been identified as potentially involved in promoting ASD in the offspring. Indeed, ASD-like behaviors have been observed in studies using t…	Proquest	Chui Yan	Exclude		Not related to probiotics
10.1038/s41598-019-42183-0	Long-term benefit of Microbiota Transfer Therapy on autism symptoms and gut microbiota	Many studies have reported abnormal gut microbiota in individuals with Autism Spectrum Disorders (ASD), suggesting a link between gut microbiome and autism-like behaviors. Modifying the gut microbiome is a potential route to improve gastrointestinal (GI) and behavioral symptoms in children with ASD, and fecal microbiota transplant could transform the dysbiotic gut microbiome toward a healthy one …	Proquest	Chui Yan	Need to discuss	Exclude	Microbiota transfer therapy
10.1128/mSystems.00321-18	Alterations in Gut Glutamate Metabolism Associated with Changes in Gut Microbiota Composition in Children with Autism Spectrum Disorder	ABSTRACT Changes in the gut microenvironment may influence the pathogenesis of autism spectrum disorders (ASD). Here, we investigated the composition of the gut microbiota and metabolites in children with ASD. Ninety-two children with ASD and 42 age-matched children exhibiting typical development (TD) were enrolled in the two-stage study. In the discovery stage, shotgun metagenomic sequencing and…	Proquest	Chui Yan	Exclude		Not related to probiotics but discuss about gut glutamate metab
10.1038/s41522-018-0073-2	The ketogenic diet influences taxonomic and functional composition of the gut microbiota in children with severe epilepsy	The gut microbiota has been linked to various neurological disorders via the gut–brain axis. Diet influences the composition of the gut microbiota. The ketogenic diet (KD) is a high-fat, adequate-protein, low-carbohydrate diet established for treatment of therapy-resistant epilepsy in children. Its efficacy in reducing seizures has been confirmed, but the mechanisms remain elusive. The diet has a…	Proquest	Chui Yan	Exclude		Not ASD & Not probiotics
10.1038/s41598-018-36430-z	Altered gut microbiota and short chain fatty acids in Chinese children with autism spectrum disorder	Autism spectrum disorder (ASD) is a neurodevelopmental disorder that is characterized by impairments in social interactions and communication, restricted interests and repetitive behaviors. Several studies report a high prevalence of gastrointestinal (GI) symptoms in autistic individuals. Cumulative evidence reveals that the gut microbiota and its metabolites (especially short-chain fatty acids, …	Proquest	Chui Yan	Exclude		Not related to probiotics
10.1371/journal.pone.0210064	Pilot study of probiotic/colostrum supplementation on gut function in children with autism and gastrointestinal symptoms	Over half of all children with autism spectrum disorders (ASD) have gastrointestinal (GI) co-morbidities including chronic constipation, diarrhea, and irritable bowel syndrome. The severity of these symptoms has been correlated with the degree of GI microbial dysbiosis. The study objective was to assess tolerability of a probiotic (Bifidobacterium infantis) in combination with a bovine colostrum …	Proquest	Chui Yan	Exclude	Exclude
10.1038/s41598-018-32219-2	Analysis of gut microbiota profiles and microbe-disease associations in children with autism spectrum disorders in China	Autism spectrum disorder (ASD) is a set of complex neurodevelopmental disorders. Recent studies reported that children with ASD have altered gut microbiota profiles compared with typical development (TD) children. However, few studies on gut bacteria of children with ASD have been conducted in China. Here, in order to elucidate changes of fecal microbiota in children with ASD, 16S rRNA sequencing…	Proquest	Chui Yan	Exclude		Not related to probiotics
10.3389/fnins.2018.00515	Diet Can Impact Microbiota Composition in Children With Autism Spectrum Disorder	Diet is one of the most influential environmental factors in determining the composition of the gastrointestinal microbiota. Microbial dysbiosis in children with Autism Spectrum Disorder (ASD) and the impact of some bacterial taxa on symptoms of ASD has been recognized. Children with ASD are often described as picky eaters with low intake of fiber-rich foods, including fruits and vegetables. Howe…	Proquest	Chui Yan	Exclude		Diet, Not related to probiotics
10.3390/medsci6020029	Clostridium Bacteria and Autism Spectrum Conditions: A Systematic Review and Hypothetical Contribution of Environmental Glyphosate Levels	Nowadays, there seems to be a consensus about the multifactorial nature of autism spectrum disorders (ASD). The literature provides hypotheses dealing with numerous environmental factors and genes accounting for the apparently higher prevalence of this condition. Researchers have shown evidence regarding the impact of gut bacteria on neurological outcomes, altering behavior and potentially affect…	Proquest	Chui Yan	Exclude		Not related to probiotics
10.1101/319236	Crowdsourced study of children with autism and their typically developing siblings identifies differences in taxonomic and predicted function for stool-associated microbes using exact sequence variant analysis.	The existence of a link between the gut microbiome and autism spectrum disorder (ASD) is well established in mice, but in human populations efforts to identify microbial biomarkers have been limited due to problems stratifying participants within the broad phenotype of ASD and a lack of appropriately matched controls. To overcome these limitations and investigate the relationship between ASD and …	Proquest	Chui Yan	Exclude		Not related to probiotics
10.11604/pamj.2018.31.152.14142	Could Nodding Syndrome (NS) in Northern Uganda be an environmentally induced alteration of ancestral microbiota?	Hippocrates stated in 460-C.370 BC that, “All diseases begin in the Gut.” This statement may be beginning to have meanings in the advent of new diseases such as Nodding Syndrome (NS) and Autism Spectrum Disorder (ASD). Interestingly, a recent publication from China in the journal of microbiology in 2017 suggests that high grain diet had dynamically shifted the composition of mucosa-associated mic…	Proquest	Chui Yan	Exclude		Not ASD, not probiotics
10.1186/s40168-018-0523-3	A prebiotic intervention study in children with autism spectrum disorders (ASDs)	Background Different dietary approaches, such as gluten and casein free diets, or the use of probiotics and prebiotics have been suggested in autistic spectrum disorders in order to reduce gastrointestinal (GI) disturbances. GI symptoms are of particular interest in this population due to prevalence and correlation with the severity of behavioural traits. Nowadays, there is lack of strong evidenc…	Proquest	Chui Yan	Exclude		Prebiotics
10.1186/s13229-018-0218-4	Identification of urinary metabolites that correlate with clinical improvements in children with autism treated with sulforaphane from broccoli	Background Children with autism spectrum disorder (ASD) have urinary metabolites suggesting impairments in several pathways, including oxidative stress, inflammation, mitochondrial dysfunction, and gut microbiome alterations. Sulforaphane, a supplement with indirect antioxidant effects that are derived from broccoli sprouts and seeds, was recently shown to lead to improvements in behavior and soc…	Proquest	Chui Yan	Exclude		Not related to probiotics and gut microbiota
10.4103/jnrp.jnrp_331_17	Role of exclusive breastfeeding in conferring protection in children at-risk for autism spectrum disorder: results from a sibling case-control study	Background: Gut microflora influences neural development through complex mechanisms. Feeding practices, especially breastfeeding influence gut microbiome and thereby play a pivotal role in immune and neural development. Current understandings of the role of healthy distal gut microflora in the development of immune and neural systems provide insights into immunological mechanisms as one of the po…	Proquest	Chui Yan	Exclude		Not related to probiotics
10.1371/journal.pone.0186377	Mitochondrial dysfunction in the gastrointestinal mucosa of children with autism: A blinded case-control study	Gastrointestinal (GI) symptoms are prevalent in autism spectrum disorder (ASD) but the pathophysiology is poorly understood. Imbalances in the enteric microbiome have been associated with ASD and can cause GI dysfunction potentially through disruption of mitochondrial function as microbiome metabolites modulate mitochondrial function and mitochondrial dysfunction is highly associated with GI symp…	Proquest	Chui Yan	Exclude		Not related to probiotics
10.26444/jpccr/81300	Participation of gastrointestinal microbiome in the pathogenesis and symptoms of autism according to the theory of brain-intestinal axis interaction	Autism is a disorder involving a number of symptoms. It is included in the overall development disorders. The disease is characterized by spreading and progressive behavioral disorders, usually manifesting in early childhood and continuing also through adulthood. Epidemiological data emphasize the importance of the problem and the need to develop studies using modern molecular methods and next-ge…	Proquest	Chui Yan	Exclude		Not related to probiotics
10.1186/s12866-017-1096-1	Effect of vitamin A supplementation on gut microbiota in children with autism spectrum disorders - a pilot study	Background Dysbiosis of gut microbiota are commonly reported in autism spectrum disorder (ASD) and may contribute to behavioral impairment. Vitamin A (VA) plays a role in regulation of gut microbiota. This study was performed to investigate the role of VA in the changes of gut microbiota and changes of autism functions in children with ASD. Results Sixty four, aged 1 to 8 years old children with …	Proquest	Chui Yan	Exclude		Vitamin A, Not related to probiotics
10.1186/s13041-017-0292-0	Modeling environmental risk factors of autism in mice induces IBD-related gut microbial dysbiosis and hyperserotonemia	Autism spectrum disorder (ASD) is a range of neurodevelopmental conditions that are sharply increasing in prevalence worldwide. Intriguingly, ASD is often accompanied by an array of systemic aberrations including (1) increased serotonin, (2) various modes of gastrointestinal disorders, and (3) inflammatory bowel disease (IBD), albeit the underlying cause for such comorbidities remains uncertain. …	Proquest	Chui Yan	Exclude		Animal model
10.1186/s40168-016-0225-7	Microbiota Transfer Therapy alters gut ecosystem and improves gastrointestinal and autism symptoms: an open-label study	Background Autism spectrum disorders (ASD) are complex neurobiological disorders that impair social interactions and communication and lead to restricted, repetitive, and stereotyped patterns of behavior, interests, and activities. The causes of these disorders remain poorly understood, but gut microbiota, the 1013 bacteria in the human intestines, have been implicated because children with ASD o…	Proquest	Chui Yan	Need to discuss	Exclude	Microbiota Transfer Therapy
10.1155/2016/3597209	Neuroinflammation in Autism: Plausible Role of Maternal Inflammation, Dietary Omega 3, and Microbiota	Several genetic causes of autism spectrum disorder (ASD) have been identified. However, more recent work has highlighted that certain environmental exposures early in life may also account for some cases of autism. Environmental insults during pregnancy, such as infection or malnutrition, seem to dramatically impact brain development. Maternal viral or bacterial infections have been characterized…	Proquest	Chui Yan	Exclude		Not related to probiotics
https://www.proquest.com/scholarly-journals/identification-treatment-pathophysiological/docview/1866535125/se-2?accountid=136938	Identification and Treatment of Pathophysiological Comorbidities of Autism Spectrum Disorder to Achieve Optimal Outcomes	Despite the fact that the prevalence of autism spectrum disorder (ASD) continues to rise, no effective medical treatments have become standard of care. In this paper we review some of the pathophysiological abnormalities associated with ASD and their potential associated treatments. Overall, there is evidence for some children with ASD being affected by seizure and epilepsy, neurotransmitter dysf…	Proquest	Chui Yan	Exclude		Not related to probiotics
10.1186/s13229-016-0109-5	Urinary metabolomics of young Italian autistic children supports abnormal tryptophan and purine metabolism	Background Autism spectrum disorder (ASD) is still diagnosed through behavioral observation, due to a lack of laboratory biomarkers, which could greatly aid clinicians in providing earlier and more reliable diagnoses. Metabolomics on human biofluids provides a sensitive tool to identify metabolite profiles potentially usable as biomarkers for ASD. Initial metabolomic studies, analyzing urines and…	Proquest	Chui Yan	Exclude		urinary metabolites, Not related to probiotics
10.1186/s12967-016-1058-7	Microbiota and neurologic diseases: potential effects of probiotics	Background The microbiota colonizing the gastrointestinal tract have been associated with both gastrointestinal and extra-gastrointestinal diseases. In recent years, considerable interest has been devoted to their role in the development of neurologic diseases, as many studies have described bidirectional communication between the central nervous system and the gut, the so-called "microbiota-gut-…	Proquest	Chui Yan	Exclude		Not specific focus on ASD, Data focus on ASD child is incomplete
10.1186/s12888-016-0887-5	Gut to brain interaction in Autism Spectrum Disorders: a randomized controlled trial on the role of probiotics on clinical, biochemical and neurophysiological parameters	Background A high prevalence of a variety of gastrointestinal (GI) symptoms is frequently reported in patients with Autism Spectrum Disorders (ASD). The GI disturbances in ASD might be linked to gut dysbiosis representing the observable phenotype of a "gut-brain axis" disruption. The exploitation of strategies which can restore normal gut microbiota and reduce the gut production and absorption of…	Proquest	Chui Yan	Include	Include
10.1155/2016/9485412	Urinary 3-(3-Hydroxyphenyl)-3-hydroxypropionic Acid, 3-Hydroxyphenylacetic Acid, and 3-Hydroxyhippuric Acid Are Elevated in Children with Autism Spectrum Disorders	Autism spectrum disorders (ASDs) are a group of mental illnesses highly correlated with gut microbiota. Recent studies have shown that some abnormal aromatic metabolites in autism patients are presumably derived from overgrown Clostridium species in gut, which may be used for diagnostic purposes. In this paper, a GC/MS based metabolomic approach was utilized to seek similar biomarkers by analyzin…	Proquest	Chui Yan	Exclude		Not related to probiotics
10.1371/journal.pone.0137725	Comparison of Fecal Microbiota in Children with Autism Spectrum Disorders and Neurotypical Siblings in the Simons Simplex Collection	In order to assess potential associations between autism spectrum disorder (ASD) phenotype, functional GI disorders and fecal microbiota, we recruited simplex families, which had only a single ASD proband and neurotypical (NT) siblings, through the Simons Simplex Community at the Interactive Autism Network (SSC@IAN). Fecal samples and metadata related to functional GI disorders and diet were coll…	Proquest	Chui Yan	Exclude		Not related to probiotics
10.2147/PHMT.S85717	Gastrointestinal symptoms and autism spectrum disorder: links and risks – a possible new overlap syndrome	Autism spectrum disorder (ASD) is a genetically determined neurodevelopmental brain disorder presenting with restricted, repetitive patterns of behaviors, interests, and activities, or persistent deficits in social communication and social interaction. ASD is characterized by many different clinical endophenotypes and is potentially linked with certain comorbidities. According to current recommen…	Proquest	Chui Yan	Exclude		Not related to probiotics
10.3402/mehd.v26.26914	Gut bacteria in children with autism spectrum disorders: challenges and promise of studying how a complex community influences a complex disease	Recent studies suggest a role for the microbiota in autism spectrum disorders (ASD), potentially arising from their role in modulating the immune system and gastrointestinal (GI) function or from gut-brain interactions dependent or independent from the immune system. GI problems such as chronic constipation and/or diarrhea are common in children with ASD, and significantly worsen their behavior a…	Proquest	Chui Yan	Exclude		Not related to probiotics
10.3402/mehd.v26.26555	Towards large-cohort comparative studies to define the factors influencing the gut microbial community structure of ASD patients	Differences in the gut microbiota have been reported between individuals with autism spectrum disorders (ASD) and neurotypical controls, although direct evidence that changes in the microbiome contribute to causing ASD has been scarce to date. Here we summarize some considerations of experimental design that can help untangle causality in this complex system. In particular, large cross-sectional …	Proquest	Chui Yan	Exclude		Not related to probiotics
10.3402/mehd.v%v.26382	An n=1 case report of a child with autism improving on antibiotics and a father's quest to understand what it may mean	The author, a parent of a child with autism, describes an n=1 case in which his child's autism symptoms dramatically and rapidly improved following administration of a common antibiotic. The author asserts that this finding is not unusual in the autism population and that, when combined with prior recent medical research, suggests that a link between autism and the microbiome in some children is …	Proquest	Chui Yan	Exclude		case report, Not related to probiotics
10.1371/journal.pone.0068322	Reduced Incidence of Prevotella and Other Fermenters in Intestinal Microflora of Autistic Children	High proportions of autistic children suffer from gastrointestinal (GI) disorders, implying a link between autism and abnormalities in gut microbial functions. Increasing evidence from recent high-throughput sequencing analyses indicates that disturbances in composition and diversity of gut microbiome are associated with various disease conditions. However, microbiome-level studies on autism are …	Proquest	Chui Yan	Exclude		Not related to probiotics, but might help in discussion
10.1186/1757-4749-5-9	The neurotoxic effect of clindamycin - induced gut bacterial imbalance and orally administered propionic acid on DNA damage assessed by the comet assay: protective potency of carnosine and carnitine	Doc number: 9 Abstract Background: Comet assay is a quick method for assessing DNA damage in individual cells. It allows the detection of single and double DNA strand breaks, which represent the direct effect of some damaging agents. This study uses standard comet quantification models to compare the neurotoxic effect of orally administered propionic acid (PA) to that produced as a metabolite of …	Proquest	Chui Yan	Exclude		Not related to probiotics
10.1186/1471-230X-11-22	Gastrointestinal flora and gastrointestinal status in children with autism -- comparisons to typical children and correlation with autism severity	Abstract Background: Children with autism have often been reported to have gastrointestinal problems that are more frequent and more severe than in children from the general population. Methods: Gastrointestinal flora and gastrointestinal status were assessed from stool samples of 58 children with Autism Spectrum Disorders (ASD) and 39 healthy typical children of similar ages. Stool testing inclu…	Proquest	Chui Yan	Exclude		Not related to probiotics
https://doi-org.eresourcesptsl.ukm.remotexs.co/10.1111/nmo.12904	GABA-producing Bifidobacterium dentium modulates visceral sensitivity in the intestine	Recurrent abdominal pain is a common and costly health-care problem attributed, in part, to visceral hypersensitivity. Increasing evidence suggests that gut bacteria contribute to abdominal pain perception by modulating the microbiome-gut-brain axis. However, specific microbial signals remain poorly defined. γ-aminobutyric acid (GABA) is a principal inhibitory neurotransmitter and a key regulator…	Wiley	Chui Yan	Exclude		Not related to probiotics
https://doi-org.eresourcesptsl.ukm.remotexs.co/10.1002/med4.89	Clinical profiles in autism spectrum disorder: Enhancing diagnosis, treatment, and overall health outcomes	Autism spectrum disorder (ASD) is a neurodevelopmental condition characterized by significant challenges in communication, behavior, and social interaction. The prevalence of ASD is rising, with current estimates indicating that it affects 1 in 36 children in the United States. Traditional diagnostic methods often fail to capture the full complexity of ASD, leading to incomplete treatment approac…	Wiley	Chui Yan	Exclude		Not related to probiotics
https://doi-org.eresourcesptsl.ukm.remotexs.co/10.1155/2015/258589	Complementary and Alternative Therapies for Autism Spectrum Disorder	Background. Complementary and alternative medicine (CAM) represents a popular therapeutic option for patients with autism spectrum disorder (ASD). Unfortunately, there is a paucity of data regarding the efficacy of CAM in ASD. The aim of the present systematic review is to investigate trials of CAM in ASD. Material and Methods. We searched the following databases: MEDLINE, EMBASE, Cochrane Databa…	Wiley	Chui Yan	Exclude		Not related to probiotics
https://doi-org.eresourcesptsl.ukm.remotexs.co/10.1111/brv.12603	The role of the microbiome in the neurobiology of social behaviour	Microbes colonise all multicellular life, and the gut microbiome has been shown to influence a range of host physiological and behavioural phenotypes. One of the most intriguing and least understood of these influences lies in the domain of the microbiome's interactions with host social behaviour, with new evidence revealing that the gut microbiome makes important contributions to animal socialit…	Wiley	Chui Yan	Exclude		Not related to ASD
https://doi-org.eresourcesptsl.ukm.remotexs.co/10.1111/jvim.14875	The Gastrointestinal Microbiome: A Review	The gastrointestinal microbiome is a diverse consortium of bacteria, archaea, fungi, protozoa, and viruses that inhabit the gut of all mammals. Studies in humans and other mammals have implicated the microbiome in a range of physiologic processes that are vital to host health including energy homeostasis, metabolism, gut epithelial health, immunologic activity, and neurobehavioral development. Th…	Wiley	Chui Yan	Exclude		Not related to ASD
https://doi-org.eresourcesptsl.ukm.remotexs.co/10.1002/jnr.24616	Dysregulation of synaptic pruning as a possible link between intestinal microbiota dysbiosis and neuropsychiatric disorders	The prenatal and early postnatal stages represent a critical time window for human brain development. Interestingly, this window partly overlaps with the maturation of the intestinal flora (microbiota) that play a critical role in the bidirectional communication between the central and the enteric nervous systems (microbiota-gut-brain axis). The microbial composition has important influences on g…	Wiley	Chui Yan	Exclude		Not related to probiotics
https://doi-org.eresourcesptsl.ukm.remotexs.co/10.1002/ctd2.139	Gut microbiome and neurosurgery: Implications for treatment	Introduction: The aim of this review is to summarize the current understanding of the gut-brain axis (GBA), its impact on neurosurgery, and its implications for future treatment. Background: An abundance of research has established the existence of a collection of pathways between the gut microbiome and the central nervous system (CNS), commonly known as the GBA. Complicating this relationship, t…	Wiley	Chui Yan	Exclude		Not related to probiotics
https://doi-org.eresourcesptsl.ukm.remotexs.co/10.1002/cac2.12200	Harness the functions of gut microbiome in tumorigenesis for cancer treatment	It has been shown that gut microbiota dysbiosis leads to physiological changes and links to a number of diseases, including cancers. Thus, many cancer categories and treatment regimens should be investigated in the context of the microbiome. Owing to the availability of metagenome sequencing and multiomics studies, analyses of species characterization, host genetic changes, and metabolic profile …	Wiley	Chui Yan	Exclude		Not related to probiotics
https://doi-org.eresourcesptsl.ukm.remotexs.co/10.1002/iid3.996	Alteration of indicator gut microbiota in patients with chronic sinusitis	Background: Many factors influence the composition of the sinus microflora. The microbial balance is most disturbed by the use of antibacterial agents. Superinfections caused by more than one pathogen may then occur. Despite treatment, including surgery and long-term antibiotic therapy, many patients with sinusitis do not experience significant relief from their symptoms. It has been hypothesized…	Wiley	Chui Yan	Exclude		Not related to ASD
https://doi-org.eresourcesptsl.ukm.remotexs.co/10.1111/febs.17102	The microbiota–gut–brain axis in Huntington's disease: pathogenic mechanisms and therapeutic targets	Huntington's disease (HD) is a currently incurable neurogenerative disorder and is typically characterized by progressive movement disorder (including chorea), cognitive deficits (culminating in dementia), psychiatric abnormalities (the most common of which is depression), and peripheral symptoms (including gastrointestinal dysfunction). There are currently no approved disease-modifying therapies…	Wiley	Chui Yan	Exclude		Not related to ASD
https://doi-org.eresourcesptsl.ukm.remotexs.co/10.1111/jcmm.70099	Microbiota–gut–brain axis in health and neurological disease: Interactions between gut microbiota and the nervous system	Along with mounting evidence that gut microbiota and their metabolites migrate endogenously to distal organs, the ‘gut–lung axis,’ ‘gut–brain axis,’ ‘gut–liver axis’ and ‘gut–renal axis’ have been established. Multiple animal recent studies have demonstrated gut microbiota may also be a key susceptibility factor for neurological disorders such as Alzheimer's disease, Parkinson's disease and autis…	Wiley	Chui Yan	Exclude		Not related to ASD
https://doi-org.eresourcesptsl.ukm.remotexs.co/10.1002/jpen.1779	Targeted Approaches for In Situ Gut Microbiome Manipulation	The 2019 Dudrick Research Symposium, entitled “Targeted Approaches for In Situ Gut Microbiome Manipulation,” was held on March 25, 2019, at the American Society for Parenteral and Enteral Nutrition (ASPEN) 2019 Nutrition Science & Practice Conference in Phoenix, AZ. The Dudrick Symposium honors the many pivotal and innovative contributions to the development and advancement of parenteral nutritio…	Wiley	Chui Yan	Exclude		Not related to ASD
https://doi-org.eresourcesptsl.ukm.remotexs.co/10.1155/2021/6699268	Fecal Microbiota Transplantation: A New Therapeutic Attempt from the Gut to the Brain	Gut dysbacteriosis is closely related to various intestinal and extraintestinal diseases. Fecal microbiota transplantation (FMT) is a biological therapy that entails transferring the gut microbiota from healthy individuals to patients in order to reconstruct the intestinal microflora in the latter. It has been proved to be an effective treatment for recurrent Clostridium difficile infection. Stud…	Wiley	Chui Yan	Exclude		Not related to probiotics
https://doi-org.eresourcesptsl.ukm.remotexs.co/10.1002/ctm2.146	Gut microbial clues to bipolar disorder: State-of-the-art review of current findings and future directions	Trillions of microorganisms inhabiting in the human gut play an essential role in maintaining physical and mental health. The connections between gut microbiome and neuropsychiatric diseases have been recently identified. The pathogenesis of bipolar disorder, a spectrum of diseases manifesting with mood and energy fluctuations, also seems to be involved in the bidirectional modulation of the micr…	Wiley	Chui Yan	Exclude		Not related to ASD
https://doi-org.eresourcesptsl.ukm.remotexs.co/10.1111/ijfs.16530	A review on microbiota: relation with diseases and nutrients role	Microbiota plays an essential role in human development and body homeostasis. Individual and environmental variables influence the diversity of microbiota, which performs crucial biochemical activities in the human body and influences health status and disease in later years. Many diseases in adulthood may be prevented or treated if the relationship between the microbiome, nutrition, especially t…	Wiley	Chui Yan	Exclude		Diet, not related to probiotics
https://doi-org.eresourcesptsl.ukm.remotexs.co/10.1002/1873-3468.14966	Host–diet–microbiota interplay in intestinal nutrition and health	The intestine is populated by a complex and dynamic assortment of microbes, collectively called gut microbiota, that interact with the host and contribute to its metabolism and physiology. Diet is considered a key regulator of intestinal microbiota, as ingested nutrients interact with and shape the resident microbiota composition. Furthermore, recent studies underscore the interplay of dietary an…	Wiley	Chui Yan	Exclude		Diet, not related to probiotics
https://doi-org.eresourcesptsl.ukm.remotexs.co/10.1002/jcla.24420	Obesity and gut–microbiota–brain axis: A narrative review	Obesity is a major health problem that is associated with many physiological and mental disorders, such as diabetes, stroke, and depression. Gut microbiota has been affirmed to interact with various organs, including the brain. Intestinal microbiota and their metabolites might target the brain directly via vagal stimulation or indirectly through immune-neuroendocrine mechanisms, and they can regu…	Wiley	Chui Yan	Exclude		Not related to ASD
https://doi-org.eresourcesptsl.ukm.remotexs.co/10.1155/2020/8854119	Clinical Trials of Probiotic Strains in Selected Disease Entities	Probiotics are live microorganisms which when administered in adequate amounts confer a health benefit on the host. Although their mechanism of action is not clearly explained, it is known that they positively modulate the immune system, which leads to immunity potentiation. A number of studies prove that probiotics strengthen cognitive functions, reduce anxiety, and regulate the lipid metabolism…	Wiley	Chui Yan	Exclude		Not related to ASD
https://doi-org.eresourcesptsl.ukm.remotexs.co/10.1155/2018/8168717	Gut Microbiota in Multiple Sclerosis and Experimental Autoimmune Encephalomyelitis: Current Applications and Future Perspectives	The gut environment and gut microbiome dysbiosis have been demonstrated to significantly influence a range of disorders in humans, including obesity, diabetes, rheumatoid arthritis, and multiple sclerosis (MS). MS is an autoimmune disease affecting the central nervous system (CNS). The etiology of MS is not clear, and it should involve both genetic and extrinsic factors. The extrinsic factors res…	Wiley	Chui Yan	Exclude		Not related to ASD
https://doi-org.eresourcesptsl.ukm.remotexs.co/10.1155/2019/8373060	Crosstalk between the Ketogenic Diet and Epilepsy: From the Perspective of Gut Microbiota	Given the association between a range of neurological disorders and changes in the gut microbiota, interest in the gut microbiota has recently increased. In particular, the significant involvement of the autoimmune processes in the development of epilepsy, one of the most serious and widespread neurological diseases, has led to a suggested link with the gut microbiome. Because the constitution of…	Wiley	Chui Yan	Exclude		Diet, not related to probiotics
https://doi-org.eresourcesptsl.ukm.remotexs.co/10.1111/1751-7915.14428	Fermented foods, their microbiome and its potential in boosting human health	Fermented foods (FFs) are part of the cultural heritage of several populations, and their production dates back 8000 years. Over the last ~150 years, the microbial consortia of many of the most widespread FFs have been characterised, leading in some instances to the standardisation of their production. Nevertheless, limited knowledge exists about the microbial communities of local and traditional…	Wiley	Chui Yan	Exclude		Diet, not related to probiotics
https://doi-org.eresourcesptsl.ukm.remotexs.co/10.1111/ejn.15892	The role of the microbiota–gut–brain axis in long-term neurodegenerative processes following traumatic brain injury	Traumatic brain injury (TBI) can be a devastating and debilitating disease to endure. Due to improvements in clinical practice, declining mortality rates have led to research into the long-term consequences of TBI. For example, the incidence and severity of TBI have been associated with an increased susceptibility of developing neurodegenerative disorders, such as Parkinson's or Alzheimer's disea…	Wiley	Chui Yan	Exclude		Not related to ASD
https://doi-org.eresourcesptsl.ukm.remotexs.co/10.1111/all.15240	Epithelial barrier hypothesis: Effect of the external exposome on the microbiome and epithelial barriers in allergic disease	Environmental exposure plays a major role in the development of allergic diseases. The exposome can be classified into internal (e.g., aging, hormones, and metabolic processes), specific external (e.g., chemical pollutants or lifestyle factors), and general external (e.g., broader socioeconomic and psychological contexts) domains, all of which are interrelated. All the factors we are exposed to, …	Wiley	Chui Yan	Exclude		Not related to ASD
https://doi-org.eresourcesptsl.ukm.remotexs.co/10.1111/jam.14544	Prevention of excessive exercise-induced adverse effects in rats with Bacillus subtilis BSB3	Aims: To characterize efficacy of the Bacillus subtilis BSB3 (BSB3) strain in the prevention of excessive exercise-induced side effects and in maintaining stability of the gut microbiota. Methods and Results: Rats were pretreated by oral gavage with B. subtilis BSB3 (BSB3) or with phosphate-buffered saline (PBS) twice a day for 2 days, and were either exposed forced treadmill running or remained …	Wiley	Chui Yan	Exclude		Not related to ASD
https://doi-org.eresourcesptsl.ukm.remotexs.co/10.1002/imt2.167	Intestinal flora and pregnancy complications: Current insights and future prospects	Numerous studies have demonstrated the pivotal roles of intestinal microbiota in many physiopathological processes through complex interactions with the host. As a unique period in a woman's lifespan, pregnancy is characterized by changes in hormones, immunity, and metabolism. The gut microbiota also changes during this period and plays a crucial role in maintaining a healthy pregnancy. Consequen…	Wiley	Chui Yan	Exclude		Not related to ASD
https://doi-org.eresourcesptsl.ukm.remotexs.co/10.1002/wsbm.1641	Ascomycetes yeasts: The hidden part of human microbiome	The fungal component of the microbiota, the mycobiota, has been neglected for a long time due to its poor richness compared to bacteria. Limitations in fungal detection and taxonomic identification arise from using metagenomic approaches, often borrowed from bacteriome analyses. However, the relatively recent discoveries of the ability of fungi to modulate the host immune response and their invol…	Wiley	Chui Yan	Exclude		Not related to ASD
https://doi-org.eresourcesptsl.ukm.remotexs.co/10.2903/j.efsa.2020.6174	Update of the list of QPS-recommended biological agents intentionally added to food or feed as notified to EFSA 12: suitability of taxonomic units notified to EFSA until March 2020	The qualified presumption of safety (QPS) was developed to provide a generic safety evaluation for biological agents to support EFSA's Scientific Panels. It is based on an assessment of the taxonomic identity, the body of knowledge, safety concerns and antimicrobial resistance. Safety concerns identified for a taxonomic unit (TU) are where possible to be confirmed at strain or product level, refl…	Wiley	Chui Yan	Exclude		Not related to probiotics
https://doi-org.eresourcesptsl.ukm.remotexs.co/10.1111/joim.13543	Antibiotics and mental health: The good, the bad and the ugly	Antibiotics are recognised as, on occasion, producing psychiatric side effects, most notably depression and anxiety. Apart from antimicrobial activity, antibiotics have multiple off-target effects. The brain–gut–microbiota axis has multiple sites for off-target activity, which may produce either positive or negative antibiotic effects. Here we review how antibiotics impact mental health by acting…	Wiley	Chui Yan	Exclude		Not related to probiotics
https://doi-org.eresourcesptsl.ukm.remotexs.co/10.1002/wsbm.1438	The mammalian mycobiome: A complex system in a dynamic relationship with the host	Mammalian barrier surfaces are densely populated by symbiont fungi in much the same way the former are colonized by symbiont bacteria. The fungal microbiota, otherwise known as the mycobiota, is increasingly recognized as a critical player in the maintenance of health and homeostasis of the host. Here we discuss the impact of the mycobiota on host physiology and disease, the factors influencing m…	Wiley	Chui Yan	Exclude		Not related to probiotics
https://doi-org.eresourcesptsl.ukm.remotexs.co/10.1155/2021/5599265	New Metabolic, Digestive, and Oxidative Stress-Related Manifestations Associated with Posttraumatic Stress Disorder	Posttraumatic stress disorder (PTSD) represents a pressing and generally invalidating syndrome that is triggered by a terrifying or stressful experience, relying on recurrently reliving the traumatic event feelings associated to it, which is subsequently linked to ongoing activations of stress-related neurobiological pathways and is often associated with neurodegeneration. In this paper, we exami…	Wiley	Chui Yan	Exclude		Not related to ASD
https://doi-org.eresourcesptsl.ukm.remotexs.co/10.1155/2024/1868161	Exploring the Potential of Postbiotics for Food Safety and Human Health Improvement	Food safety is a global concern, with millions suffering from foodborne diseases annually. The World Health Organization (WHO) reports significant morbidity and mortality associated with contaminated food consumption, and this emphasizes the critical need for comprehensive food safety measures. Recent attention has turned to postbiotics, metabolic byproducts of probiotics, as potential agents for…	Wiley	Chui Yan	Exclude		Food
https://doi-org.eresourcesptsl.ukm.remotexs.co/10.1002/imt2.270	Gut–X axis	Recent advances in understanding the modulatory functions of gut and gut microbiota on human diseases facilitated our focused attention on the contribution of the gut to the pathophysiological alterations of many extraintestinal organs, including the liver, heart, brain, lungs, kidneys, bone, skin, reproductive, and endocrine systems. In this review, we applied the “gut–X axis” concept to describ…	Wiley	Chui Yan	Exclude		Not related to probiotics
https://doi-org.eresourcesptsl.ukm.remotexs.co/10.1002/fsn3.3229	Food, gut barrier dysfunction, and related diseases: A new target for future individualized disease prevention and management	Dysfunction of gut barrier is known as “leaky gut” or increased intestinal permeability. Numerous recent scientific evidences showed the association between gut dysfunction and multiple gastrointestinal tract (GI) and non-GI diseases. Research also demonstrated that food plays a crucial role to cause or remedy gut dysfunction related to diseases. We reviewed recent articles from electronic databa…	Wiley	Chui Yan	Exclude		Not related to ASD
https://doi-org.eresourcesptsl.ukm.remotexs.co/10.1111/1541-4337.70143	Food substances alter gut resistome: Mechanisms, health impacts, and food components	Antibiotics are effective in treating bacterial infections, but their widespread use has spurred antibiotic resistance, which is linked closely with human disease. While dietary components are known to influence the gut microbiome, specific effects on the gut resistome—the collection of antibiotic-resistant genes in the gut—remain underexplored. This review outlines the mechanisms of antibiotic a…	Wiley	Chui Yan	Exclude		Food
https://doi-org.eresourcesptsl.ukm.remotexs.co/10.1111/all.16343	Epithelial barrier dysfunction and associated diseases in companion animals: Differences and similarities between humans and animals and research needs	Since the 1960s, more than 350,000 new chemicals have been introduced into the lives of humans and domestic animals. Many of them have become part of modern life and some are affecting nature as pollutants. Yet, our comprehension of their potential health risks for both humans and animals remains partial. The “epithelial barrier theory” suggests that genetic predisposition and exposure to diverse…	Wiley	Chui Yan	Exclude		Not related to ASD
https://doi-org.eresourcesptsl.ukm.remotexs.co/10.1111/nbu.12726	Emerging mechanisms of organ crosstalk: The role of oxylipins	There is growing interest in the role of oxylipins in the pathophysiology of several diseases. This is accompanied by a limited but evolving evidence base describing augmented oxylipin concentrations in a range of complications including cardiovascular disease, obesity, liver disease and neurological disorders. Despite this, literature describing oxylipin profiles in blood and multiple organs is …	Wiley	Chui Yan	Exclude		Not related to ASD
https://doi-org.eresourcesptsl.ukm.remotexs.co/10.1111/cmi.12308	Defining dysbiosis and its influence on host immunity and disease	Mammalian immune system development depends on instruction from resident commensal microorganisms. Diseases associated with abnormal immune responses towards environmental and self antigens have been rapidly increasing over the last 50 years. These diseases include inflammatory bowel disease (IBD), multiple sclerosis (MS), type I diabetes (T1D), allergies and asthma. The observation that people w…	Wiley	Chui Yan	Exclude		Not related to ASD
https://doi-org.eresourcesptsl.ukm.remotexs.co/10.1155/2020/9560684	Mycobiome in the Gut: A Multiperspective Review	Human gut is home to a diverse and complex microbial ecosystem encompassing bacteria, viruses, parasites, fungi, and other microorganisms that have an undisputable role in maintaining good health for the host. Studies on the interplay between microbiota in the gut and various human diseases remain the key focus among many researchers. Nevertheless, advances in sequencing technologies and computat…	Wiley	Chui Yan	Exclude		Not related to ASD
https://doi-org.eresourcesptsl.ukm.remotexs.co/10.1111/gbb.12680	From conifers to cognition: Microbes, brain and behavior	A diversity of bacteria, protozoans and viruses (“endozoites”) were recently uncovered within healthy tissues including the human brain. By contrast, it was already recognized a century ago that healthy plants tissues contain abundant endogenous microbes (“endophytes”). Taking endophytes as an informative precedent, we overview the nature, prevalence, and role of endozoites in mammalian tissues, …	Wiley	Chui Yan	Exclude		Not related to ASD
https://doi-org.eresourcesptsl.ukm.remotexs.co/10.1111/all.16318	The epithelial barrier theory and its associated diseases	The prevalence of many chronic noncommunicable diseases has been steadily rising over the past six decades. During this time, over 350,000 new chemical substances have been introduced to the lives of humans. In recent years, the epithelial barrier theory came to light explaining the growing prevalence and exacerbations of these diseases worldwide. It attributes their onset to a functionally impai…	Wiley	Chui Yan	Exclude		Not related to ASD
https://doi-org.eresourcesptsl.ukm.remotexs.co/10.1111/cei.12269	Microbial ‘old friends’, immunoregulation and socioeconomic status	The immune system evolved to require input from at least three sources that we collectively term the ‘old friends’: (i) the commensal microbiotas transmitted by mothers and other family members; (ii) organisms from the natural environment that modulate and diversify the commensal microbiotas; and (iii) the ‘old’ infections that could persist in small isolated hunter-gatherer groups as relatively …	Wiley	Chui Yan	Exclude		Not related to ASD
https://doi-org.eresourcesptsl.ukm.remotexs.co/10.2903/j.efsa.2021.6780	Safety of pasteurised Akkermansia muciniphila as a novel food pursuant to Regulation (EU) 2015/2283	Following a request from the European Commission, the EFSA Panel on Nutrition, Novel Foods and Food Allergens (NDA) was asked to deliver an opinion on pasteurised Akkermansia muciniphila as a novel food (NF) pursuant to Regulation (EU) 2015/2283. A. muciniphila is a well-characterised non-toxin producing, avirulent microorganism that has been reported as part of normal gut microbiota. The NF, pas…	Wiley	Chui Yan	Exclude		Food
https://doi-org.eresourcesptsl.ukm.remotexs.co/10.1111/1751-7915.70068	Microbes Saving Lives and Reducing Suffering	Given the overexploitation of the resources of planet Earth, due in large part to the ever-increasing human population (https://www.un.org/sustainabledevelopment/sustainable-consumption-production/), which has already compromised vital planetary processes (https://reports.weforum.org/docs/WEF_Business_on_the_Edge_2024.pdf), the limitations of which are encapsulated in planetary boundaries (Richar…	Wiley	Chui Yan	Exclude		Not related to ASD
https://doi-org.eresourcesptsl.ukm.remotexs.co/10.2903/j.efsa.2024.8882	Update of the list of qualified presumption of safety (QPS) recommended microbiological agents intentionally added to food or feed as notified to EFSA 20: Suitability of taxonomic units notified to EFSA until March 2024	The qualified presumption of safety (QPS) process was developed to provide a safety assessment approach for microorganisms intended for use in food or feed chains. In the period covered by this statement, no new information was found that would change the status of previously recommended QPS TUs. The TUs in the QPS list were updated based on a verification, against their respective authoritative …	Wiley	Chui Yan	Exclude		Not related to ASD
https://doi-org.eresourcesptsl.ukm.remotexs.co/10.1111/1751-7915.14520	Role of breastfeeding in disease prevention	Human milk provides the infant with many bioactive factors, including immunomodulating components, antimicrobials and prebiotics, which modulate the infant microbiome and immune system maturation. As a result, breastfeeding can impact infant health from infancy, through adolescence, and into adulthood. From protecting the infant from infections, to reducing the risk of obesity, type 1 diabetes an…	Wiley	Chui Yan	Exclude		Not related to ASD
https://doi-org.eresourcesptsl.ukm.remotexs.co/10.1177/2050640620927345	P0001 Serum Adipokines As Non-Invasive Biomarkers in Crohn's Disease	Adipose tissue wrapping the gastrointestinal tract is a risk factor for disease activity in Crohn's disease (CD). Indeed, adipokines associated to lipid metabolism can modulate local immune responses. However, few studies have investigated the possible association between adipokines and CD.Aims & Methods: Here, we aimed to evaluate the role of serum adipokines as possible biomarkers in CD.Serum s…	Wiley	Chui Yan	Exclude		Not related to ASD
https://doi-org.eresourcesptsl.ukm.remotexs.co/10.1177/2050640619854671	P0002 Interleukin 10 Induced Senescence of Hepatic Stellate Cells Via Stat3-P53/P21 Signal Pathway to Attenuate Liver Fibrosis	Introduction: Hepatic fibrosis is a wound healing process which results in deposition of excessive abnormal extracellular matrix (ECM) in response to chronic liver injury[1]. Activated hepatic stellate cells (HSCs) are the major sources of ECM, therefore, phenotype reversion or retardation of proliferation or induction of senescence in activated HSCs is an appropriate therapeutic strategy for liv…	Wiley	Chui Yan	Exclude		Not related to ASD
https://doi-org.eresourcesptsl.ukm.remotexs.co/10.1177/2050640618792819	MEDICAL EVALUATION ON SUSPICION OF NON-ALCOHOLIC STEATO-HEPATITIS (NASH): REAL-WORLD OUTCOME FROM A COMMUNITY NASH CLINIC	Introduction: Non-alcoholic steatohepatitis (NASH) with fibrosis is the phenotype of non-alcoholic fatty liver disease (NAFLD) that carries the highest risk of developing end-stage liver disease and the associated serious complications including cardiovascular disease. In line with recent international and national Danish guidelines for the management of NAFLD patients, we established a community…	Wiley	Chui Yan	Exclude		Not related to ASD
https://doi-org.eresourcesptsl.ukm.remotexs.co/10.1155/2016/4792898	Program and Abstracts from the Canadian Digestive Diseases Week™ 2016	Background. Increased intestinal permeability (IP) has been observed in a number of autoimmune diseases. Our recent study has demonstrated that the host genetic and intestinal microbial composition has a limited influence on IP while smoking status and age as two important factors contributing to IP. Aims. To investigate if demographic factors, environmental factors or bacterial functions are ass…	Wiley	Chui Yan	Exclude		Not related to ASD
https://doi-org.eresourcesptsl.ukm.remotexs.co/10.1177/2050640613502900	THE FEASIBILITY STUDY OF CHEMICALLY ASSISTED ENDOSCOPIC SUBMUCOSAL DISSECTION USING MESNA FOR SUPERFICIAL OESOPHAGEAL SQUAMOUS NEOPLASMS	INTRODUCTION: In Western countries, ESD was not commonly performed because the submocosal dissection is technically challenging. We reported that the injection of mesna solution (sodium-2-mercaptoethanesulfonate) made submucosal connective tissues chemically softened and facilitated mechanical dissection of the submucosal layer in the stomach [1]. Our previous study suggested that mechanical diss…	Wiley	Chui Yan	Exclude		Not related to ASD
https://doi-org.eresourcesptsl.ukm.remotexs.co/10.1002/ueg2.12294	AN AUTOMATED HIGH-THROUGHPUT DRUG ASSAY FOR TREATMENT SELECTION OF PATIENT-DERIVED ORGANOID FROM PANCREATIC DUCTAL ADENOCARCINOMA	Pancreatic cancer will become the second leading cancer-related death in 2030. Even for patients, which underwent a surgical resection, radiation and chemotherapy, not more than a 5-years survival can be expected. One of the reasons for this less progression-free-survival rate is due to the high resistance to chemotherapeutic. In our recent published study Beutel et al.,2021, Cancers, we showed t…	Wiley	Chui Yan	Exclude		Not related to ASD
https://doi-org.eresourcesptsl.ukm.remotexs.co/10.1177/2050640618792817	EARLY ENDOSCOPIC RETROGRADE CHOLANGIOGRAPHY WITH BILIARY SPHINCTEROTOMY OR CONSERVATIVE TREATMENT IN PREDICTED SEVERE ACUTE BILIARY PANCREATITIS (APEC): A MULTICENTER RANDOMIZED CONTROLLED TRIAL	Patients with acute biliary pancreatitis may develop cholangitis, organ failure and other life-threatening complications. Early biliary decompression by endoscopic retrograde cholangiography (ERC) and biliary sphincterotomy may ameliorate the disease course, but previous randomized trials have shown conflicting results. Recent guidelines advise ERC in biliary pancreatitis only in case of cholangi…	Wiley	Chui Yan	Exclude		Not related to ASD & probiotics
https://doi-org.eresourcesptsl.ukm.remotexs.co/10.1177/2050640615601623	SYSTEMIC ADMINISTRATION OF XENOGENIC HUMAN ADIPOSE-DERIVED STROMAL CELLS COMBINED WITH ADENOVIRUS-HUPA IMPROVES EXPERIMENTAL LIVER FIBROSIS	In animal models of liver fibrosis transplant of hADSCs (adipose-derived stromal cells) improved hepatic function and reduced fibrotic tissue. Besides, systemic administration of Ad-huPA diminished liver fibrosis and increased tissue regeneration.	Wiley	Chui Yan	Exclude		Not related to ASD & probiotics
https://doi-org.eresourcesptsl.ukm.remotexs.co/10.1111/jvim.16930	RESEARCH COMMUNICATIONS OF THE 33rd ECVIM-CA CONGRESS		Wiley	Chui Yan	Exclude		Not related to ASD & probiotics
https://doi-org.eresourcesptsl.ukm.remotexs.co/10.1002/mas.21806	Analysis of carbohydrates and glycoconjugates by matrix-assisted laser desorption/ionization mass spectrometry: An update for 2019–2020	This review is the tenth update of the original article published in 1999 on the application of matrix-assisted laser desorption/ionization (MALDI) mass spectrometry to the analysis of carbohydrates and glycoconjugates and brings coverage of the literature to the end of 2020. Also included are papers that describe methods appropriate to analysis by MALDI, such as sample preparation techniques, ev…	Wiley	Chui Yan	Exclude		Not related to ASD & probiotics
https://doi-org.eresourcesptsl.ukm.remotexs.co/10.1155/2018/7195760	Potential Synergies of β-Hydroxybutyrate and Butyrate on the Modulation of Metabolism, Inflammation, Cognition, and General Health	The low-carbohydrate high-fat diet (LCHFD), also known as the ketogenic diet, has cycled in and out of popularity for decades as a therapeutic program to treat metabolic syndrome, weight mismanagement, and drug-resistant disorders as complex as epilepsy, cancer, dementia, and depression. Despite the benefits of this diet, health care professionals still question its safety due to the elevated ser…	Wiley	Chui Yan	Exclude		Not related to ASD & probiotics
https://doi-org.eresourcesptsl.ukm.remotexs.co/10.2903/j.efsa.2020.6223	Risk to human health related to the presence of perfluoroalkyl substances in food	The European Commission asked EFSA for a scientific evaluation on the risks to human health related to the presence of perfluoroalkyl substances (PFASs) in food. Based on several similar effects in animals, toxicokinetics and observed concentrations in human blood, the CONTAM Panel decided to perform the assessment for the sum of four PFASs: PFOA, PFNA, PFHxS and PFOS. These made up half of the l…	Wiley	Chui Yan	Exclude		Not related to ASD & probiotics
https://doi-org.eresourcesptsl.ukm.remotexs.co/10.2903/j.efsa.2018.5333	Risk for animal and human health related to the presence of dioxins and dioxin-like PCBs in feed and food	The European Commission asked EFSA for a scientific opinion on the risks for animal and human health related to the presence of dioxins (PCDD/Fs) and DL-PCBs in feed and food. The data from experimental animal and epidemiological studies were reviewed and it was decided to base the human risk assessment on effects observed in humans and to use animal data as supportive evidence. The critical effe…	Wiley	Chui Yan	Exclude		Food
https://doi.org/10.3390/nu11112812	Autism, Gastrointestinal Symptoms and Modulation of Gut Microbiota by Nutritional Interventions	Autism spectrum disorder (ASD) is a complex behavioral syndrome that is characterized by speech and language disorders, intellectual impairment, learning and motor dysfunctions. Several genetic and environmental factors are suspected to affect the ASD phenotype including air pollution, exposure to pesticides, maternal infections, inflammatory conditions, dietary factors or consumption of antibiot…	Pubmed	Chui Yan	Exclude		Food and animal, Not related to probiotics
10.23804/ejpd.2020.21.01.02	Autism spectrum disorders and oral health status: review of the literature	Aim: Autism Spectrum Disorder (ASD) is characterised by impairments in communication and social relationships and by a narrow, repetitive and stereotyped repertoire of activities, behaviours and interests. The aim of this work is to evaluate how these characteristics have an impact on oral health. Materials and methods: A search was conducted through MEDLINE/PubMed and Web of Science in order to …	Pubmed	Chui Yan	Exclude		Not related to probiotics
10.1186/s13229-022-00488-4	Pharmacological and dietary-supplement treatments for autism spectrum disorder: a systematic review and network meta-analysis	Background: There is still no approved medication for the core symptoms of autism spectrum disorder (ASD). This network meta-analysis investigated pharmacological and dietary-supplement treatments for ASD. Methods: We searched for randomized-controlled-trials (RCTs) with a minimum duration of seven days in ClinicalTrials.gov, EMBASE, MEDLINE, PsycINFO, WHO-ICTRP (from inception up to July 8, 2018…	Pubmed	Chui Yan	Exclude		Not related to probiotics
10.3390/ijms20092115	The Possible Role of the Microbiota-Gut-Brain-Axis in Autism Spectrum Disorder	New research points to a possible link between autism spectrum disorder (ASD) and the gut microbiota as many autistic children have co-occurring gastrointestinal problems. This review focuses on specific alterations of gut microbiota mostly observed in autistic patients. Particularly, the mechanisms through which such alterations may trigger the production of the bacterial metabolites, or leaky g…	Pubmed	Chui Yan	Exclude		Not related to probiotics
10.32394/rpzh.2022.0218	The importance of nutritional management and education in the treatment of autism	Autism spectrum disorders (ASDs) are an early-onset neurodevelopmental disorders. The key symptoms of ASD include social deficits, verbal and non-verbal communication deficits, and restricted, repetitive patterns of behaviour, interests, or activities. Dietary patterns have been evidenced to be related to maternal nutritional status that might lead to different metabolic conditions, and maternal …	Pubmed	Chui Yan	Exclude		Not related to probiotics
10.1053/j.gastro.2020.08.065	Childhood Development and the Microbiome-The Intestinal Microbiota in Maintenance of Health and Development of Disease During Childhood Development	The composition of the intestinal microbiome affects health from the prenatal period throughout childhood, and many diseases have been associated with dysbiosis. The gut microbiome is constantly changing, from birth throughout adulthood, and several variables affect its development and content. Features of the intestinal microbiota can affect development of the brain, immune system, and lungs, as…	Pubmed	Chui Yan	Exclude		Not related to ASD
10.20960/nh.04155	Effectiveness of nutritional interventions on behavioral symptomatology of autism spectrum disorder: a systematic review	Introduction: the main treatment for people with autism spectrum disorder (ASD) corresponds to cognitive behavioral therapy in conjunction with pharmacotherapy. Together they seek to attenuate the behavioral symptoms of these patients, as well as to increase their social functionality. However, other strategies have become popular to achieve the same goal of classical treatment. Particularly, nut…	Pubmed	Chui Yan	Exclude		Not related to probiotics
10.1080/19490976.2023.2281350	Multi-omics analyses demonstrate the modulating role of gut microbiota on the associations of unbalanced dietary intake with gastrointestinal symptoms in children with autism spectrum disorder	Our previous work revealed that unbalanced dietary intake was an important independent factor associated with constipation and gastrointestinal (GI) symptoms in children with autism spectrum disorder (ASD). Growing evidence has shown the alterations in the gut microbiota and gut microbiota-derived metabolites in ASD. However, how the altered microbiota might affect the associations between unbala…	Scopus	Chui Yan	Exclude		Not related to probiotics
10.1128/spectrum.01078-24	Resilience of human gut microbiomes in autism spectrum disorder: measured using stiffness network analysis	Autism spectrum disorder (ASD) affects an estimated 1%–2% of children worldwide, but its specific etiology remains unclear. In recent years, the gut microbiome’s role in ASD pathogenesis has garnered increasing attention. However, the exact relationship between microbiota and ASD—such as which microbial species significantly impact disease onset and progression—remains unresolved, and effective m…	Scopus	Chui Yan	Exclude		Not related to probiotics
10.1186/s13229-024-00597-2	Prospective association of the infant gut microbiome with social behaviors in the ECHO consortium	Background: Identifying modifiable risk factors of autism spectrum disorders (ASDs) may inform interventions to reduce financial burden. The infant/toddler gut microbiome is one such feature that has been associated with social behaviors, but results vary between cohorts. We aimed to identify consistent overall and sex-specific associations between the early-life gut microbiome and autism-related…	Scopus	Chui Yan	Exclude		Not related to probiotics
10.3389/fnut.2023.1294057	Therapeutic efficacy of sulforaphane in autism spectrum disorders and its association with gut microbiota: animal model and human longitudinal studies	Introduction: Sulforaphane (SFN) has been found to alleviate complications linked with several diseases by regulating gut microbiota (GM), while the effect of GM on SFN for autism spectrum disorders (ASD) has not been studied. Therefore, this study aimed to investigate the relationship between the effects of SFN on childhood ASD and GM through animal model and human studies. Methods: We evaluated…	Scopus	Chui Yan	Exclude		Animal model, Not related to probiotics
10.3390/medsci11040073	An Open-Label Case Series of Glutathione Use for Symptomatic Management in Children with Autism Spectrum Disorder	Autism spectrum disorder (ASD) is a type of neurodevelopmental disorder that has been diagnosed in an increasing number of children around the world. The existing data suggest that early diagnosis and intervention can improve ASD outcomes. The causes of ASD remain complex and unclear, and there are currently no clinical biomarkers for autism spectrum disorder. There is an increasing recognition t…	Scopus	Chui Yan	Exclude		Not related to probiotics
10.1055/s-0043-1771460	Gastrointestinal Dysfunction in Genetically Defined Neurodevelopmental Disorders	Gastrointestinal symptoms are common in most forms of neurodevelopment disorders (NDDs) such as in autism spectrum disorders (ASD). The current patient-reported outcome measures with validated questionnaires used in the general population of children without NDDS cannot be used in the autistic individuals. We explore here the multifactorial pathophysiology of ASD and the role of genetics and the …	Scopus	Chui Yan	Exclude		Not related to probiotics
10.3389/fpsyt.2023.1116239	Association of early childhood constipation with the risk of autism spectrum disorder in Taiwan: Real-world evidence from a nationwide population-based cohort study	Background: Autism spectrum disorder (ASD) is a neurodevelopmental problem that presents with limited interests, repetitive behaviors, and deficits in reciprocal communication and social interactions. Mounting evidence indicates that an imbalanced gut microbiota contributes to autism via the gut-brain axis. Constipation may result in alteration of the gut microbiota. The clinical influence of con…	Scopus	Chui Yan	Exclude		Not related to probiotics
10.1080/19490976.2024.2447822	Mouse strain-specific responses along the gut-brain axis upon fecal microbiota transplantation from children with autism	Several factors are linked to the pathophysiology of autism spectrum disorders (ASD); however, the molecular mechanisms of the condition remain unknown. As intestinal problems and gut microbiota dysbiosis are associated with ASD development and severity, recent studies have focused on elucidating the microbiota-gut-brain axis’ involvement. This study aims to explore mechanisms through which gut m…	Scopus	Chui Yan	Exclude		Not related to probiotics
10.3389/fpsyt.2024.1304916	A bibliometric analysis of autism spectrum disorder signaling pathways research in the past decade	Background: This study employs bibliometric methods to comprehensively understand the fundamental structure of research about Autism Spectrum Disorder (ASD) Signaling Pathways by examining key indicators such as nations, institutions, journals, authors, and keywords. Methodology: We utilized the WoScc database to retrieve literature relevant to ASD Signaling Pathways published between 2013 and 20…	Scopus	Chui Yan	Exclude		Not related to probiotics
10.1038/s41598-022-21327-9	Multi-angle meta-analysis of the gut microbiome in Autism Spectrum Disorder: a step toward understanding patient subgroups	Observational studies have shown that the composition of the human gut microbiome in children diagnosed with Autism Spectrum Disorder (ASD) differs significantly from that of their neurotypical (NT) counterparts. Thus far, reported ASD-specific microbiome signatures have been inconsistent. To uncover reproducible signatures, we compiled 10 publicly available raw amplicon and metagenomic sequencin…	Scopus	Chui Yan	Exclude		Not related to probiotics
10.3389/fnut.2024.1447059	Efficacy and safety of Bacteroides fragilis BF839 for pediatric autism spectrum disorder: a randomized clinical trial	Background: The clinical utility of Bacteroides fragilis in treating autism spectrum disorder (ASD) remains unclear. Therefore, this randomized, double-blind, placebo-controlled study aimed to explore the therapeutic effects and safety of B. fragilis BF839 in the treatment of pediatric ASD. Methods: We examined 60 children aged 2–10 years diagnosed with ASD, and participants received either BF839…	Scopus	Chui Yan	Exclude		Not related to probiotics
10.14740/JMC4209	Improvements in Gut Microbiome Composition and Clinical Symptoms Following Familial Fecal Microbiota Transplantation in a Nineteen-Year-Old Adolescent With Severe Autism	This case report describes a novel therapy for patients with severe autism spectrum disorder (ASD) that is worth further investigation. A 19-year-old male adolescent with ASD, who was not responding to standard treatment received fecal microbiota transplant (FMT) using donor material from his typically developing female sibling. The patient’s ASD symptoms were assessed by assessors who were blind…	Scopus	Ying Yi	Exclude	Exclude	Fecal microbiota transplantation (FMT) causes improvement in ASD symptoms and gut microbiota
10.3389/fpsyt.2023.1219104	Fecal microbiota transplantation in a child with severe ASD comorbidities of gastrointestinal dysfunctions—a case report	Autism spectrum disorder (ASD) is a neurodevelopmental disorder defined by social communication impairments and restricted, repetitive behaviors. In addition to behavioral interventions and psychotherapies, and pharmacological interventions, in-depth studies of intestinal microbiota in ASD has obvious abnormalities which may effectively influenced in ASD. Several attempts have been made to indica…	Scopus	Ying Yi	Exclude	Exclude	FMT altered ASD symptoms and gut microbiota
10.1080/19490976.2024.2359501	Enhancing social behavior in an autism spectrum disorder mouse model: investigating the underlying mechanisms of Lactiplantibacillus plantarum intervention	Autism spectrum disorder (ASD) is a neurodevelopmental disorder affecting over 1% of the global population. Individuals with ASD often exhibit complex behavioral conditions, including significant social difficulties and repetitive behaviors. Moreover, ASD often co-occurs with several other conditions, including intellectual disabilities and anxiety disorders. The etiology of ASD remains largely u…	Scopus	Ying Yi	Exclude	Exclude	animal model
10.3389/fmicb.2025.1552656	High prevalence of periodontal disease and periodontopathogen colonization in adults with autism spectrum disorder: a pilot study	Introduction: Alteration of the oral microbiome could potentially play a role in the etiology of certain patients with Autism Spectrum Disorder (ASD), similar to the established link between gut microbiota dysbiosis and ASD. Most studies have assessed oral microbiota in children only and few have explored the oral flora composition in adults with ASD. Methods: In our study, periodontal and dental…	Scopus	Ying Yi	Exclude	Exclude	adult
10.1097/MD.0000000000036794	Children autism spectrum disorder and gut microbiota: A bibliometric and visual analysis from 2000 to 2023	Autism spectrum disorder (ASD) has evolved from a narrow and rare childhood-onset disorder to a widely publicized and researched lifelong disease recognized as common and significantly heterogeneous. Researchers have suggested that gastrointestinal symptoms in ASD may be a manifestation of an underlying inflammatory process. However, there is a lack of bibliometric analysis of ASD and gut microbi…	Scopus	Ying Yi	Exclude	Exclude	bibilometric analysis	Good for knowing the trends
10.1111/ppe.12972	Association between prenatal antibiotic exposure and autism spectrum disorder among term births: A population-based cohort study	Background: Prenatal antibiotic exposure induces changes in the maternal microbiome, which could influence the development of the infant's microbiome–gut–brain axis. Objectives: We assessed whether prenatal antibiotic exposure is associated with an increased risk of autism spectrum disorder (ASD) in offspring born at term. Methods: This population-based retrospective cohort study included everyon…	Scopus	Ying Yi	Exclude	Exclude	prenatal antibiotic exposure
10.1016/j.ajcnut.2024.04.020	Food, nutrition, and autism: from soil to fork	Food and nutrition-related factors have the potential to impact development of autism spectrum disorder (ASD) and quality of life for people with ASD, but gaps in evidence exist. On 10 November 2022, Tufts University's Friedman School of Nutrition Science and Policy and Food and Nutrition Innovation Institute hosted a 1-d meeting to explore the evidence and evidence gaps regarding the relationshi…	Scopus	Ying Yi	Exclude	Exclude	food related
10.1038/s41598-023-45132-0	Host fecal DNA specific methylation signatures mark gut dysbiosis and inflammation in children affected by autism spectrum disorder	The gut-brain axis involves several bidirectional pathway communications including microbiome, bacterial metabolites, neurotransmitters as well as immune system and is perturbed both in brain and in gastrointestinal disorders. Consistently, microbiota-gut-brain axis has been found altered in autism spectrum disorder (ASD). We reasoned that such alterations occurring in ASD may impact both on meth…	Scopus	Ying Yi	Exclude	Exclude	gut-brain axis, more towards pathophysiology
10.3389/fmed.2024.1411089	FMT intervention decreases urine 5-HIAA levels: a randomized double-blind controlled study	Background: Autism spectrum disorder (ASD) is often linked to gastrointestinal issues and altered serotonin metabolism. Emerging evidence suggests gut microbiota influence both, with fecal microbiota transplantation (FMT) offering a potential therapeutic approach. However, its impact on serotonin metabolism and ASD symptoms is not well understood. In this study, we aimed to evaluate the clinical …	Scopus	Ying Yi	Exclude	Exclude	FMT
10.3389/fped.2024.1369823	Effects and microbiota changes following oral lyophilized fecal microbiota transplantation in children with autism spectrum disorder	Background and purpose: Autism spectrum disorder (ASD) is a group of heterogeneous neurodevelopmental disorders that is characterized by core features in social communication impairment and restricted, repetitive sensory-motor behaviors. This study aimed to further investigate the utilization of fecal microbiota transplantation (FMT) in children with ASD, both with and without gastrointestinal (G…	Scopus	Ying Yi	Exclude	Exclude	FMT
10.1016/j.cell.2024.02.035	Infant microbes and metabolites point to childhood neurodevelopmental disorders	This study has followed a birth cohort for over 20 years to find factors associated with neurodevelopmental disorder (ND) diagnosis. Detailed, early-life longitudinal questionnaires captured infection and antibiotic events, stress, prenatal factors, family history, and more. Biomarkers including cord serum metabolome and lipidome, human leukocyte antigen (HLA) genotype, infant microbiota, and sto…	Scopus	Ying Yi	Exclude	Exclude	Not specific to ASD, includes other ND
10.3389/fmicb.2023.1326870	Alteration of the gut microbiota profile in children with autism spectrum disorder in China	Background: Autism spectrum disorder (ASD) is associated with alterations in the gut microbiome. However, there are few studies on gut microbiota of children with ASD in China, and there is a lack of consensus on the changes of bacterial species. Purpose: Autism spectrum disorder (ASD) is associated with alterations in the gut microbiome. However, there are few studies on gut microbiota of childr…	Scopus	Ying Yi	Exclude	Exclude	No effects on ASD symptoms
10.3389/fmicb.2023.1236904	Protocol for the safety and efficacy of fecal microbiota transplantation liquid in children with autism spectrum disorder: a randomized controlled study	Background: Autism Spectrum Disorder (ASD) is a neurodevelopmental disorder characterized by deficits in social interaction, repetitive behavior and language impairment, and its worldwide prevalence has been found to be increasing annually in recent years. Till now, ASD is uncurable as its pathogenesis remains unknown. However, studies on both animals and humans have demonstrated that fecal micro…	Scopus	Ying Yi	Exclude	Exclude	FMT
10.3389/fped.2024.1499330	An open window: the crucial role of the gut-brain axis in neurodevelopmental outcomes post-neurocritical illness	Among patients admitted to the pediatric intensive care unit, approximately 10% are discharged with a new functional morbidity. For those who were admitted with a neurocritical illness, the number can be as high as 60%. The most common diagnoses for a neurocritical illness admission include traumatic brain injury, status epilepticus, post-cardiac arrest, hypoxic ischemic encephalopathy, meningo/e…	Scopus	Ying Yi	Exclude	Exclude	Not related to probiotics
10.1016/j.bbih.2024.100814	Absence of association between maternal adverse events and long-term gut microbiome outcomes in the Australian autism biobank	Introduction: Maternal immune activation (MIA) and prenatal maternal stress (MatS) are well-studied risk factors for psychiatric conditions such as autism and schizophrenia. Animal studies have proposed the gut microbiome as a mechanism underlying this association and have found that risk factor-related gut microbiome alterations persist in the adult offspring. In this cross-sectional study, we a…	Scopus	Ying Yi	Exclude	Exclude	Maternal immune activation and prenatal maternal stress
10.1136/bmjpo-2024-003045	Impact of probiotic supplements on behavioural and gastrointestinal symptoms in children with autism spectrum disorder: A randomised controlled trial	Objective To investigate whether probiotic supplementation can improve behavioural and gastrointestinal (GI) symptoms in children with autism spectrum disorder (ASD) aged 2-9 years and further explore the correlation between these symptoms. Design Single-blinded, randomised, placebo-controlled study. Setting Five developmental paediatric outpatient clinics of 'Continua Kids'. Patients Children ag…	Scopus	Ying Yi	Include	Include	Pros: specific improved ASD and GI symptoms Cons: small sample size (90)
10.3389/fmicb.2023.1278162	The fecal microbiota from children with autism impact gut metabolism and learning and memory abilities of honeybees	Autism spectrum disorder (ASD) is a set of neurodevelopmental disorders, with an increasing incidence. Gastrointestinal symptoms are common comorbidities of ASD. The gut microbiota composition of children with autism is distinct from that of typical developmental (TD) children, suggesting that the gut microbiota probably influences on hosts via the microbiota-gut-brain axis. However, the relation…	Scopus	Ying Yi	Exclude	Exclude	Animal model
10.1007/s10803-024-06239-z	A Double-Blind Randomised Controlled Trial of Prebiotic Supplementation in Children with Autism: Effects on Parental Quality of Life, Child Behaviour, Gastrointestinal Symptoms, and the Microbiome	Purpose: Modifying gut bacteria in children with autism may influence behaviour, with potential to improve family functioning. We conducted a randomised controlled trial to assess the effect of prebiotics on behaviour, gastrointestinal symptoms and downstream effects on parental quality of life. Method: Children with autism (4-10yrs) were randomised to 2.4 g/d of prebiotic (GOS) or placebo for si…	Scopus	Ying Yi	Exclude	Exclude	Not related to probiotic, related to prebiotics
10.1007/s10803-024-06588-9	Gastrointestinal, Behaviour and Anxiety Outcomes in Autistic Children Following an Open Label, Randomised Pilot Study of Synbiotics vs Synbiotics and Gut-Directed Hypnotherapy	Alterations of the microbiome-gut-brain (MGB) axis have been associated with autism spectrum disorder (ASD) and disorders of gut-brain interaction (DGBI). DGBI are highly prevalent in autistic children and are associated with worsening behaviour and anxiety. Treatments such as probiotics, prebiotics and gut-directed hypnotherapy (GDH) have shown efficacy in improving gut symptoms in children. The…	Scopus	Ying Yi	Include	Include	Synbiotic (prebiotic + probiotic)	Prebiotic is nutrient for probiotic
10.1186/s12887-023-03981-8	Children with autism show differences in the gut DNA virome compared to non-autistic children: a case control study	Background: Several previous studies have identified a potential role that the gut microbiome can play in autism spectrum disorder (ASD) in children, but little is known about how variations in the virome may be involved in ASD. We aimed to understand the changes in the gut DNA virome of children with ASD. Methods: A case–control study was presented, in which 13 two-children families were observe…	Scopus	Ying Yi	Exclude	Exclude	Result not significant
10.1186/s12967-024-05973-3	Gut microbial ‘TNFα-sphingolipids-steroid hormones’ axis in children with autism spectrum disorder: an insight from meta-omics analysis	Background: Autism spectrum disorder (ASD) is a persistent neurodevelopmental disorder affecting brains of children. Mounting evidences support the associations between gut microbial dysbiosis and ASD, whereas detailed mechanisms are still obscure. Methods: Here we probed the potential roles of gut microbiome in ASD using fecal metagenomics and metabolomics. Results: Children with ASD were found …	Scopus	Ying Yi	Exclude	Exclude	Not related to probiotics
10.31083/j.jin2206141	Characteristics of the Gut Microbiota in Young Adults with Autism Spectrum Disorder	Background: Although the characteristics of the gut microbiota of children with autism spectrum disorder (ASD) have been well studied, those of young adults with ASD have seldom been reported. Methods: Using 16S rRNA gene sequencing, we characterized the gut microbiota of 19 young adults with ASD and compared them with that of 19 healthy adults. A random forest prediction model was used to distin…	Scopus	Ying Yi	Exclude	Exclude	Focus on characteritics of microbiota but not the effect of microbiota on ASD
10.1038/s41591-023-02271-1	Interactions between the lipidome and genetic and environmental factors in autism	Autism omics research has historically been reductionist and diagnosis centric, with little attention paid to common co-occurring conditions (for example, sleep and feeding disorders) and the complex interplay between molecular profiles and neurodevelopment, genetics, environmental factors and health. Here we explored the plasma lipidome (783 lipid species) in 765 children (485 diagnosed with aut…	Scopus	Ying Yi	Exclude	Exclude	Not specific to ASD
10.3389/fmicb.2022.1000419	Gastrointestinal symptoms have a minor impact on autism spectrum disorder and associations with gut microbiota and short-chain fatty acids	Children with autism spectrum disorder (ASD) experience gastrointestinal (GI) issues more frequently and severely than children who are typically developing (TD). The connections between gastrointestinal problems, microbiota, and short-chain fatty acids (SCFAs) in ASD are still being debated. We enrolled 90 children, 45 of whom were diagnosed with ASD, and examined the impact of GI disorders on A…	Scopus	Ying Yi	Exclude	Exclude	Focus on characteritics of microbiota but not the effect of microbiota on ASD
10.1186/s40168-023-01656-1	Microbiota-indole 3-propionic acid-brain axis mediates abnormal synaptic pruning of hippocampal microglia and susceptibility to ASD in IUGR offspring	Background: Autism spectrum disorder (ASD) has been associated with intrauterine growth restriction (IUGR), but the underlying mechanisms are unclear. Results: We found that the IUGR rat model induced by prenatal caffeine exposure (PCE) showed ASD-like symptoms, accompanied by altered gut microbiota and reduced production of indole 3-propionic acid (IPA), a microbiota-specific metabolite and a li…	Scopus	Ying Yi	Exclude	Exclude
10.1007/s40264-023-01297-1	Maternal and Early-Life Exposure to Antibiotics and the Risk of Autism and Attention-Deficit Hyperactivity Disorder in Childhood: a Swedish Population-Based Cohort Study	Introduction: Antibiotics represent the most common type of medication used during pregnancy and infancy. Antibiotics have been proposed as a possible factor in changes in microbiota composition, which may play a role in the aetiology of autism and attention deficit/hyperactivity disorder (ADHD). Our aim was to investigate the association between maternal and early-life antibiotic use and autism …	Scopus	Ying Yi	Exclude	Exclude	Prenatal antibiotics exposure
10.3389/fpsyt.2023.1249578	Metabolomic biomarkers in autism: identification of complex dysregulations of cellular bioenergetics	Autism Spectrum Disorder (ASD or autism) is a phenotypically and etiologically heterogeneous condition. Identifying biomarkers of clinically significant metabolic subtypes of autism could improve understanding of its underlying pathophysiology and potentially lead to more targeted interventions. We hypothesized that the application of metabolite-based biomarker techniques using decision threshold…	Scopus	Ying Yi	Exclude	Exclude	Pathophysiology of ASD
10.3389/fmicb.2023.1287350	Gut microbiota functional profiling in autism spectrum disorders: bacterial VOCs and related metabolic pathways acting as disease biomarkers and predictors	Background: Autism spectrum disorder (ASD) is a multifactorial neurodevelopmental disorder. Major interplays between the gastrointestinal (GI) tract and the central nervous system (CNS) seem to be driven by gut microbiota (GM). Herein, we provide a GM functional characterization, based on GM metabolomics, mapping of bacterial biochemical pathways, and anamnestic, clinical, and nutritional patient…	Scopus	Ying Yi	Exclude	Exclude	ASD screening with the use of gut microbiodata
10.22365/jpsych.2022.073	Dietary interventions for autism spectrum disorder: An updated systematic review of human studies	Autism is a complex spectrum of disorders with genetic, epigenetic, autoimmune, oxidative stress, and environmental etiologies. Treatment of ASD using dietary approach is a promising strategy, especially owing to its safety and availability. Our study critically analysed the roles and efficacy of antioxidants, probiotics, prebiotics, camel milk and vitamin D. This systematic review provides an up…	Scopus	Ying Yi	Exclude	Exclude	Dietary intervention
10.3389/fped.2025.1528167	Effects of gastrointestinal symptoms on the efficacy of washed microbiota transplantation in patients with autism	Objective: Washed microbiota transplantation (WMT) has emerged as a promising therapeutic strategy for autism spectrum disorder (ASD), though the factors that influence its efficacy remain poorly understood. This study explores the impact of gastrointestinal (GI) symptoms on the effectiveness of WMT in ASD. Methods: Clinical data encompassing ASD symptoms, GI disturbances, and sleep disorders wer…	Scopus	Ying Yi	Exclude	Exclude	Washed microbiota transplantation (WMT) improves both ASD and GI symptoms
10.3390/ijerph192417020	Metabolic and Proteomic Profiles Reveal the Response of the ASD-Associated Resistant Strain 6-1 of Lactobacillus plantarum to Propionic Acid	Autism spectrum disorder (ASD) seriously affects children’s health. In our previous study, we isolated and identified a bacterium (Lactobacillus plantarum strain 6-1) that is resistant to propionic acid (PA), which has been reported to play a significant role in the formation of ASD. In order to elucidate the mechanism of the resistance to PA, this study investigated the change in the metabolic a…	Scopus	Ying Yi	Exclude	Exclude	Prevention of ASD
10.1080/19490976.2024.2434675	Omic characterizing and targeting gut dysbiosis in children with autism spectrum disorder: symptom alleviation through combined probiotic and medium-carbohydrate diet intervention - a pilot study	Autism spectrum disorder (ASD) currently lacks effective diagnostic and therapeutic approaches. Disruptions in the gut ecosystem have been observed in individuals with ASD, suggesting that targeting gut microbiota through probiotic and dietary supplementation may serve as a potential treatment strategy. This two-phase study aimed to characterize the fecal metagenome of children with ASD and inves…	Scopus	Ying Yi	Include	Include	Probiotics + dietary intervention
10.3389/fimmu.2023.1100816	Differences of gut microbiota and behavioral symptoms between two subgroups of autistic children based on γδT cells-derived IFN-γ Levels: A preliminary study	Background: Autism Spectrum Disorders (ASD) are defined as a group of pervasive neurodevelopmental disorders, and the heterogeneity in the symptomology and etiology of ASD has long been recognized. Altered immune function and gut microbiota have been found in ASD populations. Immune dysfunction has been hypothesized to involve in the pathophysiology of a subtype of ASD. Methods: A cohort of 105 A…	Scopus	Ying Yi	Exclude	Exclude	Compare gut microbiota to further subcategorize ASD
10.1038/s41598-024-73700-5	Turicibacter and Catenibacterium as potential biomarkers in autism spectrum disorders	Autism spectrum disorders (ASD) are neurodevelopmental disorders characterized by social, behavioral, and cognitive impairments. Several comorbidities, including gastrointestinal (GI) dysregulations, are frequently reported in ASD children. Although studies in animals have shown the crucial role of the microbiota in key aspects of neurodevelopment, there is currently no consensus on how the alter…	Scopus	Ying Yi	Exclude	Exclude	Gene related to ASD
10.1177/13623613221082710	A randomized controlled trial into the effects of probiotics on electroencephalography in preschoolers with autism	Previous studies suggest that autism spectrum disorders are characterized by alterations in the microbiota–gut–brain axis. Probiotics may modify the composition and the functionality of the gut microbiota of autism spectrum disorder individuals, with possible cascading effects on brain function. In this study, we analyzed possible brain modifications induced by the administration of probiotics in…	Scopus	Ying Yi	Include	Include	Effects of probiotic in brain activity of ASD children
10.3389/fnut.2023.1202948	Understanding the link between gut microbiota, dietary intake, and nutritional status in children with autism and typical development	Background: Gut microbiota plays a potential role in human health and different disorders such as autism spectrum disorder (ASD). Therefore, we analyzed gut bacteria composition in children with ASD and typical development (TD), and its relationship with nutritional status and dietary intake. Methods: A descriptive cross-sectional study was carried out in 3- to 12-year-old children (ASD = 30, TD …	Scopus	Ying Yi	Exclude	Exclude	Food related
10.1016/j.bbih.2024.100801	Oral microbiota in autistic children: Diagnosis-related differences and associations with clinical characteristics	Similar to the gut microbiome, oral microbiome compositions have been suggested to play an important role in the etiology of autism. However, empirical research on how variations in the oral microbiome relate to clinical-behavioral difficulties associated with autism remains sparse. Furthermore, it is largely unknown how potentially confounding lifestyle variables, such as oral health and nutriti…	Scopus	Ying Yi	Exclude	Exclude	Oral microbiota
10.5582/BST.2024.01123	Revealing the gut microbiome mystery: A meta-analysis revealing differences between individuals with autism spectrum disorder and neurotypical children	SUMMARY The brain-gut axis intricately links gut microbiota (GM) dysbiosis to the development or worsening of autism spectrum disorder (ASD). However, the precise GM composition in ASD and the effectiveness of probiotics are unclear. To address this, we performed a thorough meta-analysis of 28 studies spanning PubMed, PsycINFO, Web of Science, Scopus, and MEDLINE, involving 1, 256 children with A…	Scopus	Ying Yi	Exclude	Exclude	Meta analysis, not conclusive
10.3390/molecules28073269	An Overview on Fecal Profiles of Amino Acids and Related Amino-Derived Compounds in Children with Autism Spectrum Disorder in Tunisia	Autism spectrum disorder (ASD) is a neurodevelopmental pathology characterized by the impairment of social interaction, difficulties in communication, and repetitive behaviors. Alterations in the metabolism of amino acids have been reported. We performed a chromatographic analysis of fecal amino acids, ammonium, biogenic amines, and gamma aminobutyric acid (GABA) in Tunisian autistic children fro…	Scopus	Ying Yi	Exclude	Exclude	Not related to probiotics
10.5812/ijpbs-126508	Autism Spectrum Disorder is Related to Increasing Intestinal Prevotella That Can Be Regulated by Vitamin A	Background: Increasing studies suggest that the microbiome-gut-brain axis plays a fundamental role in developing autism spectrum disorder (ASD). Objectives: We aimed to explore biomarkers from gut bacteria in ASD and the dietary vitamin A (VitA) relationship with intestinal bacteria of autistic children and provide a theoretical basis for dietary regulation of ASD. Methods: Ten autistic children …	Scopus	Ying Yi	Exclude	Exclude	Dietary interventions - Vitamin A improve gut microbiota, thus helps to improve ASD
10.1186/s41043-025-00784-8	Breastfeeding duration and neurodevelopment: insights into autism spectrum disorders and weaning practices	This paper examines the complex relationship between breastfeeding duration and the incidence of autism spectrum disorders (ASDs), focusing on identifying the most beneficial weaning period and its subsequent effects on child development. Breastfeeding is widely recognized for its role in promoting early health, strengthening the immune system, and supporting neurodevelopment. However, the debate…	Scopus	Ying Yi	Exclude	Exclude	Breastfeeding
10.1016/j.xcrm.2024.101919	Gut microbial GABA imbalance emerges as a metabolic signature in mild autism spectrum disorder linked to overrepresented Escherichia	Gut microbiota (GM) alterations have been implicated in autism spectrum disorder (ASD), yet the specific functional architecture remains elusive. Here, employing multi-omics approaches, we investigate stool samples from two distinct cohorts comprising 203 children with mild ASD or typical development. In our screening cohort, regression-based analysis for metabolomic profiling identifies an eleva…	Scopus	Ying Yi	Exclude	Exclude	Aid in diagnosis of ASD
10.1080/19490976.2023.2211923	Children and adolescents with attention deficit hyperactivity disorder and autism spectrum disorder share distinct microbiota compositions	An association has been suggested between altered gut microbiota, and attention deficit hyperactivity disorder (ADHD), and autism spectrum disorder (ASD), respectively. Thus, we analyzed the gut microbiota composition in children and adolescents with or without these disorders and evaluated the systemic effects of these bacteria. We recruited study participants diagnosed with ADHD, ASD, and comor…	Scopus	Ying Yi	Exclude	Exclude	Not specific to ASD
10.3233/JAD-220388	Benefits of Gut Microbiota Reconstitution by Beta 1,3-1,6 Glucans in Subjects with Autism Spectrum Disorder and Other Neurodegenerative Diseases	Background: Aureobasidium pullulans (black yeast) AFO-202 strain-produced beta glucan, Nichi Glucan, has been shown to improve the behavior and sleep pattern along with an increase in α-synuclein and melatonin in children with autism spectrum disorder (ASD). Objective: In this randomized pilot clinical study, we have evaluated the gut microbiota of subjects with ASD after consumption of Nichi Glu…	Scopus	Ying Yi	Exclude	Exclude	Nutritional intervention
10.1111/jcpp.13962	A comparative study on dietary diversity and gut microbial diversity in children with autism spectrum disorder, attention-deficit hyperactivity disorder, their neurotypical siblings, and non-related neurotypical volunteers: a cross-sectional study	Background: Previous research has shown a significant link between gut microbiota in children with autism spectrum disorder (ASD) and attention-deficit hyperactivity disorder (ADHD). However, much remains unknown because of the heterogeneity of disorders and the potential confounders such as dietary patterns and control group variations. Methods: Children aged 6–12 years who had been clinically d…	Scopus	Ying Yi	Exclude	Exclude	Not specific to ASD
10.1007/s10802-024-01278-7	Effect of Probiotics on the Symptomatology of Autism Spectrum Disorder and/or Attention Deficit/Hyperactivity Disorder in Children and Adolescents: Pilot Study	The aim of this study is to investigate the impact of using probiotics with strains related to dopamine and gamma-aminobutyric acid production on clinical features of autism spectrum disorder (ASD) and/or attention deficit/hyperactivity disorder (ADHD). This randomized, controlled trial involved 38 children with ADHD and 42 children with ASD, aged 5–16 years, who received probiotics (Lactiplantib…	Scopus	Ying Yi	Include	Include	Not specific to ASD
10.15789/2220-7619-POS-16600	PREVALENCE OF SUTTERELLA WADSWORTHENSIS IN THE FECAL MICROBIOTA OF OBESE CHILDREN; [РАСПРОСТРАНЕННОСТЬ SUTTERELLA WADSWORTHENSIS В ФЕКАЛЬНОЙ МИКРОБИОТЕ ДЕТЕЙ С ОЖИРЕНИЕМ]	Sutterella wadsworthensis are Gram-negative, non-spore-forming, bile-resistant, microaerophilic bacteria. IgA-specific serine endopeptidase is among one of the crucial biochemical traits of S. wadsworthensis. In scientific publications, Sutterella spp. has been linked to ulcerative colitis, autism spectrum disorder, and obesity in children. Moreover, after analyzing various clinical complications…	Scopus	Ying Yi	Exclude	Exclude	Not related to ASD - Obesity
10.18697/ajfand.121.22955	A REVIEW OF DIETARY AND NUTRITIONAL INTERVENTIONS AVAILABLE FOR MANAGEMENT OF AUTISM SPECTRUM DISORDER SYMPTOMS IN CHILDREN AND ADOLESCENTS - KENYA	Research on the challenges of raising a child with autism is mostly reported from Europe, North America and Australia. There is limited autism spectrum disorder (ASD) research in Kenya and families lack support as the etiology is linked to witchcraft and sorcery. Research indicates an increase in ASD prevalence globally and in Africa. Malnutrition and neuro-disability are major public health prob…	Scopus	Ying Yi	Exclude	Exclude	Systemic review, dietary and nutritional intervention
10.1007/s12035-023-03670-8	Intestinal Microbiota Is a Key Target for Load Swimming to Improve Anxiety Behavior and Muscle Strength in Shank 3 -/- Rats	Autism spectrum disorder (ASD) is a neurodevelopmental disorder characterized by social disorder and stereotypical behavior, and its incidence rate is increasing yearly. It is considered that acritical period for the prognosis of young children with ASD exists, thus early treatment is crucial. Swimming, due to its comforting effect, is often used to induce enthusiasm in young children for complet…	Scopus	Ying Yi	Exclude	Exclude	Animal model, but the results seem useful for discussion
10.1080/19490976.2024.2418984	Fecal microbial marker panel for aiding diagnosis of autism spectrum disorders	Accumulating evidence suggests that gut microbiota alterations influence brain function and could serve as diagnostic biomarkers and therapeutic targets. The potential of using fecal microbiota signatures to aid autism spectrum disorder (ASD) detection is still not fully explored. Here, we assessed the potential of different levels of microbial markers (taxonomy and genome) in distinguishing chil…	Scopus	Ying Yi	Exclude	Exclude	Aid in diagnosis of ASD
10.20960/nh.04155	Effectiveness of nutritional interventions on behavioral symptomatology of autism spectrum disorder: a systematic review; [Efectividad de las intervenciones nutricionales en la sintomatología conductual del trastorno del espectro autista: revisión sistemática]	Introduction: the main treatment for people with autism spectrum disorder (ASD) corresponds to cognitive behavioral therapy in conjunction with pharmacotherapy. Together they seek to attenuate the behavioral symptoms of these patients, as well as to increase their social functionality. However, other strategies have become popular to achieve the same goal of classical treatment. Particularly, nut…	Scopus	Ying Yi	Exclude	Exclude	Systematic review	results can be used for discussion
10.1007/s12403-022-00494-0	Bacterial Modification of the Association Between Arsenic and Autism-Related Social Behavior Scores	Arsenic is related to neurodevelopmental outcomes and is associated with the composition of the gut microbiome. Data on the modifying role of the microbiome are limited. We probed suggestive relationships between arsenic and social behaviors to quantify the modifying role of the infant gut microbiome. We followed children for whom arsenic concentrations were quantified in 6-week-old toenail clipp…	Scopus	Ying Yi	Exclude	Exclude	Not specific to ASD - includes arsenic
10.1016/j.chom.2023.11.021	Precision microbial intervention improves social behavior but not autism severity: A pilot double-blind randomized placebo-controlled trial	Autism spectrum disorder (ASD) is characterized by the presence of restricted/repetitive behaviors and social communication deficits. Because effective treatments for ASD remain elusive, novel therapeutic strategies are necessary. Preclinical studies show that L. reuteri selectively reversed social deficits in several models for ASD. Here, in a double-blind, randomized, placebo-controlled trial, …	Scopus	Ying Yi	Include	Include	Lactobacillus
10.1016/j.jare.2025.01.036	Integrative multi-omics analysis of autism spectrum disorder reveals unique microbial macromolecules interactions	Introduction: Gut microbiota alterations have been implicated in Autism Spectrum Disorder (ASD), yet the mechanisms linking these changes to ASD pathophysiology remain unclear. Objectives: This study utilized a multi-omics approach to uncover mechanisms linking gut microbiota to ASD by examining microbial diversity, bacterial metaproteins, associated metabolic pathways and host proteome. Methods:…	Scopus	Ying Yi	Exclude	Exclude	Multi-omic analysis	results can be used for discussion
10.3177/jnsv.71.34	A Compound Nutritional Supplement Relieving the Core Symptoms of Autism Rats	Autism, with a global morbidity of approximately 0.6% annually, significantly burdens on families and society. A predominant characteristic among autistic children is intestinal dysfunction, generating nutrient absorption issues. This often causes vitamin and mineral deficiencies, which significantly impacts neurological development. To address this, we have developed a comprehensive nutritional …	Scopus	Ying Yi	Exclude	Exclude	Food related, nutritional intervention, animal model
10.3389/fpsyt.2020.550593	Effects of Probiotic Supplementation on Gastrointestinal, Sensory and Core Symptoms in Autism Spectrum Disorders: A Randomized Controlled Trial	The microbiota-gut-brain axis has been recently recognized as a key modulator of neuropsychiatric health. In this framework, probiotics (recently named “psychobiotics”) may modulate brain activity and function, possibly improving the behavioral profiles of children with Autism Spectrum Disorder (ASD). We evaluated the effects of probiotics on autism in a double-blind randomized, placebo-controlle…	Scopus	Ying Yi	Include	Include
10.1128/mSphere.01044-20	Gut Bacteria Shared by Children and Their Mothers Associate with Developmental Level and Social Deficits in Autism Spectrum Disorder	The gut microbiota of autism spectrum disorder (ASD) children differs from that of children without ASD. The maternal gut microbiota impacts offspring gut microbiota. However, the relationship between the development of ASD and gut bacteria shared between children and their mothers remains elusive. Our study recruited 76 children with ASD and 47 age-and gender-matched children with typical develo…	Scopus	Ying Yi	Exclude	Exclude	Pathophysiology of ASD
10.2147/NDT.S355233	Effects of Washed Fecal Bacteria Transplantation in Sleep Quality, Stool Features and Autism Symptomatology: A Chinese Preliminary Observational Study	Purpose: Autism spectrum disorder is a highly complex neurological and psychosocial disorder characterized by social dysfunction, severe reduction in speech, and a single stereotyped behavior. The treatment methods are currently limited, and children with autism generally suffer from constipation and sleep disorders. It is urgent to find an alternative psychotropic drug, given the drug dependence…	Scopus	Ying Yi	Exclude	Exclude	Washed FMT
10.3389/fpsyt.2021.549810	A Novel and Reliable Rat Model of Autism	Background: Autism spectrum disorders (ASD) is a complex neurodevelopmental disorder that lacks an ideal animal model to recapitulate the disease state of ASD. Previous studies have reported that transplanting gut microbiota of ASD patients into pregnant mice is sufficient to promote the changes of autism-like behavior in offspring. This study aims to explore whether fecal microbiota transplantat…	Scopus	Ying Yi	Exclude	Exclude	Animal model, FMT
10.3390/nu11081783	Dietary and supplement-based complementary and alternative medicine use in pediatric autism spectrum disorder	Previous literature has shown that complementary and alternative medicine (CAM) is steadily increasing in autism spectrum disorder (ASD). However, little data is currently available regarding its use, safety, and efficacy in children with ASD. Thus, the purpose of this study is to describe the use of supplement-based CAM therapies in children between the ages of 4 to 17 years with ASD. This popul…	Scopus	Ying Yi	Exclude	Exclude	Not specific to probiotics - Nutritional supplementation
10.1016/j.ijheh.2022.114047	The mediating role of the gut microbiome in the association between ambient air pollution and autistic traits	Air pollution has been reported to be an environmental risk factor for autism spectrum disorder. However, the gut microbiome's role as a potential mediator has not been investigated. We aimed to clarify whether particulate matter with an aerodynamic diameter ≤10 μm (PM10) and nitrogen dioxide (NO2) exposure impact autistic traits through the gut microbiome. Using 170 mother–child pairs, PM10 and …	Scopus	Ying Yi	Exclude	Exclude	Not specific to probiotics - air pollution
10.1515/revac-2020-0109	Urinary carboxylic acids (UCAs) in subjects with autism spectrum disorder and their association with bacterial overgrowth	In this study, the levels of concentration of carboxylic acids (benzoic acid, p-hydroxybenzoic acid, p-hydroxyphenylacetic acid, and hippuric acid) in the urine of autistic children were investigated and compared. The increased excretion of carboxylic acids is related to excessive bacterial activity in the gut, called bacterial overgrowth, which has been related to autism spectrum disorder (ASD) …	Scopus	Ying Yi	Exclude	Exclude	Not specific to probiotivs - supplement, urine carboxylic acid
10.1053/j.gastro.2020.08.065	Childhood Development and the Microbiome—The Intestinal Microbiota in Maintenance of Health and Development of Disease During Childhood Development	The composition of the intestinal microbiome affects health from the prenatal period throughout childhood, and many diseases have been associated with dysbiosis. The gut microbiome is constantly changing, from birth throughout adulthood, and several variables affect its development and content. Features of the intestinal microbiota can affect development of the brain, immune system, and lungs, as…	Scopus	Ying Yi	Exclude	Exclude	Not specific to ASD
10.1016/j.csbj.2020.12.012	Virulence factor-related gut microbiota genes and immunoglobulin A levels as novel markers for machine learning-based classification of autism spectrum disorder	Autism spectrum disorder (ASD) is a neurodevelopmental condition for which early identification and intervention is crucial for optimum prognosis. Our previous work showed gut Immunoglobulin A (IgA) to be significantly elevated in the gut lumen of children with ASD compared to typically developing (TD) children. Gut microbiota variations have been reported in ASD, yet not much is known about viru…	Scopus	Ying Yi	Exclude	Exclude	Classification of ASD
10.3390/nu11040820	Effects of lactobacillus plantarum PS128 on children with autism spectrum disorder in Taiwan: A randomized, double-blind, placebo-controlled trial	This four-week, randomized, double-blind, placebo-controlled study investigated the effects of Lactobacillus plantarum PS128 (PS128) on boys with autism spectrum disorder (ASD) aged 7-15 in Taiwan. All subjects fulfilled the criteria for ASD diagnosis of DSM-V and the Autism Diagnostic Interview-Revised (ADI-R). Questionnaires used for the primary outcome measure include the Autism Behavior Check…	Scopus	Ying Yi	Include	Include	Lactobacillus plantarum PS128 Questionnaire for sx monitoring
10.1016/j.bbi.2020.05.056	Effects of a synbiotic on symptoms, and daily functioning in attention deficit hyperactivity disorder – A double-blind randomized controlled trial	Some prebiotics and probiotics have been proposed to improve psychiatric symptoms in children with autism. However, few studies were placebo-controlled, and there is no study on persons with an attention deficit hyperactivity disorder (ADHD) diagnosis. Our aim was to study effects of Synbiotic 2000 on psychiatric symptoms and functioning in children and adults with ADHD without an autism diagnosi…	Scopus	Ying Yi	Exclude	Exclude	Not related to ASD - ADHD Synbiotics
10.3389/fmicb.2022.905901	Changes to the Gut Microbiome in Young Children Showing Early Behavioral Signs of Autism	The human gut microbiome has increasingly been associated with autism spectrum disorder (ASD), which is a neurological developmental disorder, characterized by impairments to social interaction. The ability of the gut microbiota to signal across the gut-brain-microbiota axis with metabolites, including short-chain fatty acids, impacts brain health and has been identified to play a role in the gas…	Scopus	Ying Yi	Exclude	Exclude	Changes to microbiota
10.1002/aur.2411	Interaction between Maternal Immune Activation and Antibiotic Use during Pregnancy and Child Risk of Autism Spectrum Disorder	Prenatal exposure to maternal immune activation (MIA) has been implicated as a risk factor for the development of autism spectrum disorder (ASD), though the conditions under which this elevated risk occurs are unclear. Animal literature demonstrates that antibiotic use, which affects the composition of the maternal gut microbiota, modifies the effect of MIA on neurodevelopmental outcomes in the o…	Scopus	Ying Yi	Exclude	Exclude	Prenatal antibiotic exposure
10.1016/j.heliyon.2019.e02978	Improvised method for urinary p-cresol detection and measurement using high performance liquid chromatography/mass spectrometry	Gut microbiota has been implicated in many disorders including Autism Spectrum Disorder (ASD). ASD is a neurodevelopmental brain disorder affecting individuals leading to restricted and repetitive pattern of behaviour and disruption of communication and social interactions. Altered microbiome and the presence or absence of key species capable of affecting specific responses in levels of their fer…	Scopus	Ying Yi	Exclude	Exclude	Indicator for GI microbial dysbiosis
10.5339/QMJ.2020.47	Targeting the gut microbiome: A brief report on the awareness, practice, and readiness to engage in clinical interventions in Qatar	Background: There has been a growing global interest in the role of gut microbiota in the pathogenesis of diseases and the potentials of targeting the microbiome in clinical interventions. Very few clinical studies in Qatar focused on gut microbiome. This study aimed to assess the awareness of healthcare professionals, scientists, and the general public on the role of gut microbiota in health and…	Scopus	Ying Yi	Exclude	Exclude	Not specific to ASD, inconclusive result
10.5812/jjm-123331	A Study on Bacteria in Saliva of Autistic Children at Early Life	Background: Studies have shown that oral bacteria are involved in the occurrence of some neurological diseases. Autism spectrum disorder (ASD), a neurodevelopmental disorder occurring in early life, is closely related to intestinal bacteria. At present, the role of the oral microbiota in ASD rarely remains unexplored. Objectives: This study aimed to explore the differences of bacteria in saliva b…	Scopus	Ying Yi	Exclude	Exclude	Inconclusive result
10.1097/MPG.0000000000003349	Fungi: Friend or Foe? A Mycobiome Evaluation in Children with Autism and Gastrointestinal Symptoms	Gastrointestinal (GI) symptoms often affect children with autism spectrum disorders (ASD) and GI symptoms have been associated with an abnormal fecal microbiome. There is limited evidence of Candida species being more prevalent in children with ASD. We enrolled 20 children with ASD and GI symptoms (ASD + GI), 10 children with ASD but no GI symptoms (ASD - GI), and 20 from typically developing (TD…	Scopus	Ying Yi	Exclude	Exclude	Not specific to probiotifcs - fungi Candida
10.3389/fmicb.2022.871086	Gut Microbiota Ecology and Inferred Functions in Children With ASD Compared to Neurotypical Subjects	Autism spectrum disorders (ASDs) is a multifactorial neurodevelopmental disorder. The communication between the gastrointestinal (GI) tract and the central nervous system seems driven by gut microbiota (GM). Herein, we provide GM profiling, considering GI functional symptoms, neurological impairment, and dietary habits. Forty-one and 35 fecal samples collected from ASD and neurotypical children (…	Scopus	Ying Yi	Exclude	Exclude	Gut microbiome ecology - focus on association with symptoms, but not the effect
10.3389/fcimb.2022.886196	The Difference of Gut Microbiota and Their Correlations With Urinary Organic Acids Between Autistic Children With and Without Atopic Dermatitis	Autism is a kind of biologically based neurodevelopmental condition, and the coexistence of atopic dermatitis (AD) is not uncommon. Given that the gut microbiota plays an important role in the development of both diseases, we aimed to explore the differences of gut microbiota and their correlations with urinary organic acids between autistic children with and without AD. We enrolled 61 autistic c…	Scopus	Ying Yi	Exclude	Exclude	Not specific to ASD - with atopic dermatitis
10.1080/19490976.2020.1747329	Altered gut microbial profile is associated with abnormal metabolism activity of Autism Spectrum Disorder	Autism Spectrum Disorder (ASD) is a severe neurodevelopmental disorder. To enhance the understanding of the gut microbiota structure in ASD children at different ages as well as the relationship between gut microbiota and fecal metabolites, we first used the 16S rRNA sequencing to evaluate the gut microbial population in a cohort of 143 children aged 2–13 years old. We found that the α-diversity …	Scopus	Ying Yi	Exclude	Exclude	Indirect prove of possible benefit of probiotic towards alleviation of ASD by showing that ASD has decreased level of gut microbiome
10.1080/19490976.2019.1662260	Analysis of gut microbiome, nutrition and immune status in autism spectrum disorder: a case-control study in Ecuador	Most studies on autism spectrum disorder (ASD) risk factors have been conducted in developed countries where ethnicity and environment are different than in developing countries. We compared nutritional status, immune response and microbiota composition in mestizo children with ASD with matched controls in Ecuador. Twenty-five cases and 35 controls were matched by age, sex and school location. Th…	Scopus	Ying Yi	Exclude	Exclude	ASD risk factors
10.1080/20002297.2021.1936434	Tongue microbiome in children with autism spectrum disorder	Background: A few recent studies have characterized the salivary microbiome in association with Autism Spectrum Disorder (ASD). Here, we sought to assess if there is an association between the tongue microbiome and ASD. Methods: Tongue scrapping samples were obtained from 25 children with ASD and 38 neurotypical controls. The samples were sequenced for the 16S rRNA gene (V1-V3) and the resultant …	Scopus	Ying Yi	Exclude	Exclude	Results show no differences of tongue microbiome between normal and ASD children
10.3389/fpsyt.2021.669193	The Alteration of Salivary Immunoglobulin A in Autism Spectrum Disorders	Objectives: Autism spectrum disorders (ASD) are neurodevelopmental disorders with changes in the gut and oral microbiota. Based on the intimate relationship between the oral microbiota and oral mucosal immunity, this study aimed to investigate changes in salivary immunoglobulin A (IgA) level in ASD and the underlying mechanism for any such changes. Methods: We recruited 36 children diagnosed with…	Scopus	Ying Yi	Exclude	Exclude	Diagnosis and prevention of ASD
10.51248/.v42i2.972	Effect of Ayurveda in management of dysbiosis with special reference to Bifidobacterium in children with autism spectrum disorders	Introduction and Aim: The prevalence of autism spectrum disorder has risen in the last two decades. Disruption of homeostasis of several species and genus of bacteria in the gut termed as dysbiosis is having a pivotal role in ASD pathophysiology. Invariable correlations between the behavioral severities of ASD and dysbiosis management have been affirmed through various previous studies. Bifidobac…	Scopus	Ying Yi	Exclude	Exclude	Nutritional intervention = poly herbal increase level of gut microbiome, but there is no association with ASD symptoms
10.1016/j.immuni.2021.11.005	Maternal gut bacteria drive intestinal inflammation in offspring with neurodevelopmental disorders by altering the chromatin landscape of CD4+ T cells	Children with autism spectrum disorders often display dysregulated immune responses and related gastrointestinal symptoms. However, the underlying mechanisms leading to the development of both phenotypes have not been elucidated. Here, we show that mouse offspring exhibiting autism-like phenotypes due to prenatal exposure to maternal inflammation were more susceptible to developing intestinal inf…	Scopus	Ying Yi	Exclude	Exclude	Prenatal risk to ASD
10.3390/pr7110806	Multivariate analysis of plasma metabolites in children with autism spectrum disorder and gastrointestinal symptoms before and after microbiota transfer therapy	Current diagnosis of autism spectrum disorder (ASD) is based on assessment of behavioral symptoms, although there is strong evidence that ASD affects multiple organ systems including the gastrointestinal (GI) tract. This study used Fisher discriminant analysis (FDA) to evaluate plasma metabolites from 18 children with ASD and chronic GI problems (ASD + GI cohort) and 20 typically developing (TD) …	Scopus	Ying Yi	Exclude	Exclude	Microbiota transfer therapy
10.3389/fncel.2020.585395	Paradoxical Effects of a Cytokine and an Anticonvulsant Strengthen the Epigenetic/Enzymatic Avenue for Autism Research	Maternal exposure to the valproate short-chain fatty acid (SCFA) during pregnancy is known to possibly induce autism spectrum disorders (ASDs) in the offspring. By contrast, case studies have evidenced positive outcomes of this anticonvulsant drug in children with severe autism. Interestingly, the same paradoxical pattern applies to the IL-17a inflammatory cytokine involved in the immune system r…	Scopus	Ying Yi	Exclude	Exclude	Not related to probiotics
10.3389/fcimb.2020.00223	Gut Microbiota Dysbiosis Associated With Altered Production of Short Chain Fatty Acids in Children With Neurodevelopmental Disorders	While gut microbiota dysbiosis has been linked with autism, its role in the etiology of other neurodevelopmental disorders (NDD) is largely underexplored. To our knowledge this is the first study to evaluate gut microbiota diversity and composition in 36 children from the Republic of Serbia diagnosed with NDD and 28 healthy children. The results revealed an increased incidence of potentially harm…	Scopus	Ying Yi	Exclude	Exclude	Not specific to ASD - general NDD
10.3390/jpm10040152	Multivariate analysis of fecal metabolites from children with autism spectrum disorder and gastrointestinal symptoms before and after microbiota transfer therapy	Fecal microbiota transplant (FMT) holds significant promise for patients with Autism Spectrum Disorder (ASD) and gastrointestinal (GI) symptoms. Prior work has demonstrated that plasma metabolite profiles of children with ASD become more similar to those of their typically developing (TD) peers following this treatment. This work measures the concentration of 669 biochemical compounds in feces of…	Scopus	Ying Yi	Exclude	Exclude	Microbiota transfer therapy
10.31632/ijalsr.20.v04i01.001	Autism Spectrum Disorder and Gut Microbiome: A brief review	The human microbiota consists of the 10-100 trillion symbiotic microbial cells harbored by each person, primarily bacteria in the gut. The association of the gut microbiota with human health and disease has been widely studied. A number of human disorders and diseases have been directly and indirectly associated with the microbiome. Children with Autism Spectrum Disorder (ASD) have distinctive gu…	Scopus	Ying Yi	Exclude	Exclude	Review	can be used in discussion
10.1128/MSYSTEMS.01343-20	Fecal microbiome transplantation from children with autism spectrum disorder modulates tryptophan and serotonergic synapse metabolism and induces altered behaviors in germ-free mice	To determine the relationship of the gut microbiota and its metabolites with autism spectrum disorder (ASD)-like behaviors and preliminarily explore the potential molecular mechanisms, the fecal microbiota from donors with ASD and typically developing (TD) donors were transferred into germ-free (GF) mice to obtain ASD-FMT mice and TD-FMT mice, respectively. Behavioral tests were conducted on thes…	Scopus	Ying Yi	Exclude	Exclude	No association between probiotics and ASD sx
10.1038/s41598-021-86378-w	Evaluation of 16S rRNA primer sets for characterisation of microbiota in paediatric patients with autism spectrum disorder	Abstract intestinal microbiota is becoming a significant marker that reflects differences between health and disease status also in terms of gut-brain axis communication. Studies show that children with autism spectrum disorder (ASD) often have a mix of gut microbes that is distinct from the neurotypical children. Various assays are being used for microbiota investigation and were considered to b…	Scopus	Ying Yi	Exclude	Exclude	Gold standard of Firmicutes/Bacteroidetes ratio
10.1016/j.humic.2019.100066	Children with autism spectrum disorder: Pilot studies examining the salivary microbiome and implications for gut metabolism and social behavior	Introduction: Autism Spectrum Disorder (ASD) is a collection of neurodevelopmental disorders defined by core deficits, including impaired communication, reciprocal social interaction, and stereotyped and repetitive patterns of behaviors. The salivary microbiota may serve as important indicators of oral and systemic health. In this pilot study, we identify components of the salivary microbiome in …	Scopus	Ying Yi	Exclude	Exclude	Prove that oral microbiome in ASD children lesser, thus the intervention can target this	can be used in discussion
10.1136/bmjno-2021-000203	Improvement of behavioural pattern and alpha-synuclein levels in autism spectrum disorder after consumption of a beta-glucan food supplement in a randomised, parallel-group pilot clinical study	Background Autism spectrum disorders (ASDs) are a wide range of behavioural disabilities for which there are no definite interventional modalities available. Remedial therapies remain the only option but with varying outcomes. We have evaluated the Childhood Autism Rating Scale (CARS) and alpha-synuclein levels in this parallel-group, multiple-arm pilot clinical study after supplementation with a…	Scopus	Ying Yi	Exclude	Exclude	Food supplementation - beta glucan
10.3390/nu13020693	Neurodevelopmental outcomes and gut bifidobacteria in term infants fed an infant formula containing high Sn-2 palmitate: A cluster randomized clinical trial	A few studies suggested high stereo-specifically numbered (sn)-2 palmitate in a formula might favor the gut Bifidobacteria of infants. The initial colonization and subsequent development of gut microbiota in early life might be associated with development and later life functions of the central nervous system via the microbiota–gut–brain axis, such as children with autism. This study aims to asse…	Scopus	Ying Yi	Exclude	Exclude	Not specific to ASD
10.3892/wasj.2022.164	Gut health of children with autism spectrum disorder	Autism spectrum disorder (ASD) is a complex neurodevelopmental disorder, frequently manifested by gastro‑ intestinal symptoms. The investigation of alterations in the gut microbiome and its role in the gut‑brain axis communication is a promising field that may aid in the understanding of ASD symptoms. The present study thus focused on a preliminary investigation of the diversity, presence and dru…	Scopus	Ying Yi	Exclude	Exclude	Characterize gut microbiome
10.1016/j.jpsychires.2020.06.032	Gut microbiota changes in patients with autism spectrum disorders	Autism spectrum disorder (ASD) has a high incidence of intestinal comorbidity, indicating a strong association with gut microbiota. The purpose of this study was to characterize gut microbiota profiles in children with ASD. Seventy-seven children with ASD [33 with mild ASD and 44 with severe ASD according to the Childhood Autism Rating Scale score] and 50 age-matched healthy children were enrolle…	Scopus	Ying Yi	Exclude	Exclude	Characterize gut microbiome
10.1099/jmm.0.001178	The bacterial neurometabolic signature of the gut microbiota of young children with autism spectrum disorders	Introduction. The human gut microbiota is currently seen as an important factor that can promote autism spectrum disorder (ASD) development in children. Aim. This study aimed to detect differences in the taxonomic composition and content of bacterial genes encoding key enzymes involved in the metabolism of neuroactive biomarker compounds in the metagenomes of gut microbiota of children with ASD a…	Scopus	Ying Yi	Exclude	Exclude	Characterize gut microbiome
10.5546/aap.2020.eng.e271	Gastrointestinal, nutritional, endocrine, and microbiota conditions in autism spectrum disorder	Gastrointestinal, nutritional, metabolic, endocrine, and microbiota medical problems in pediatric patients diagnosed with autism spectrum disorder (ASD) are some of the coexisting medical conditions in ASD diagnosis. Their prevalence reaches more than 91 % for gastrointestinal problems, up to 89 % for nutritional and metabolic disorders, more than 50 % for thyroid dysfunction, and up to 100 % for…	Scopus	Ying Yi	Exclude	Exclude	Not related to probiotics	can be used in discussion
10.3389/fped.2022.928785	Beneficial Effects of Repeated Washed Microbiota Transplantation in Children With Autism	Objective: While fecal microbiota transplantation is demonstrated to improve symptoms of autism spectrum disorder (ASD), it remains unclear whether additional treatment courses yield better results. This study sought to evaluate the efficacy of repeated washed microbiota transplantation (WMT) in children with ASD. Methods: Retrospective data from children who were serially treated with WMT, inclu…	Scopus	Ying Yi	Exclude	Exclude	FMT
10.3389/fnins.2021.653120	Altered Gut Microbiota in a Fragile X Syndrome Mouse Model	The human gut microbiome is the ecosystem of microorganisms that live in the human digestive system. Several studies have related gut microbiome variants to metabolic, immune and nervous system disorders. Fragile X syndrome (FXS) is a neurodevelopmental disorder considered the most common cause of inherited intellectual disability and the leading monogenetic cause of autism. The role of the gut m…	Scopus	Ying Yi	Exclude	Exclude	Not related to ASD - Fragile X Syndrome
10.3389/fpsyt.2021.824933	Saliva RNA Biomarkers of Gastrointestinal Dysfunction in Children With Autism and Neurodevelopmental Disorders: Potential Implications for Precision Medicine	Gastrointestinal (GI) disorders are common in children with neurodevelopmental disorders such as autism spectrum disorder (ASD). A limited understanding of the biologic factors that predispose this population to GI disorders has prevented development of individualized therapies to address this important medical issue. The goal of the current study was to determine if elements of the salivary micr…	Scopus	Ying Yi	Exclude	Exclude	Gene expression for microbiome	can be used in discussion
10.3389/fnins.2021.721884	Serum Oxytocin Level Correlates With Gut Microbiome Dysbiosis in Children With Autism Spectrum Disorder	To investigate the levels of serum oxytocin (OT) in children with autism spectrum disorder (ASD) and explore the association between OT levels and gut microbiota relative abundances, we recruited 39 children with ASD children–mother dyads and 44 healthy controls. Serum OT levels were determined via enzyme-linked immunosorbent assay and gut microbiota abundances were determined by 16S rRNA sequenc…	Scopus	Ying Yi	Exclude	Exclude	Classification of ASD
10.2196/12065	The fetal antibiotic exposure study: Research on the effect of in-utero antibiotic exposure on childhood outcomes	Background: The widespread use of antepartum and intrapartum antibiotics has raised concerns about the possible disruption of the child's gut microbiota and effects on the maturation from the infant to the adult microbiome. The Fetal Antibiotic EXposure (FAX) study provides a cohort to examine the association between in-utero exposure to antibiotics and adverse childhood outcomes including body w…	Scopus	Ying Yi	Exclude	Exclude	Prenatal antibiotic exposure
10.3389/fcimb.2021.759435	Fecal Microbiota Transplantation Relieves Gastrointestinal and Autism Symptoms by Improving the Gut Microbiota in an Open-Label Study	Autism spectrum disorder (ASD) is a severe brain development disorder that is characterized by deficits in social communication and restricted, repetitive and stereotyped behaviors. Accumulating evidence has suggested that gut microbiota disorders play important roles in gastrointestinal symptoms and neurodevelopmental dysfunction in ASD patients. Manipulation of the gut microbiota by fecal micro…	Scopus	Ying Yi	Exclude	Exclude	FMT
10.3389/fpsyt.2021.655451	Autism-Associated Variant in the SLC6A3 Gene Alters the Oral Microbiome and Metabolism in a Murine Model	Background: Altered dopamine (DA) signaling has been associated with autism spectrum disorder (ASD), a neurodevelopmental condition estimated to impact 1 in 54 children in the United States. There is growing evidence for alterations in both gastrointestinal function and oral microbiome composition in ASD. Recent work suggests that rare variants of the SLC6A3 gene encoding the DA transporter (DAT)…	Scopus	Ying Yi	Exclude	Exclude	Animal model
10.1016/j.neuro.2019.10.012	Plasma trimethylamine N-oxide, a gut microbe–generated phosphatidylcholine metabolite, is associated with autism spectrum disorders	Objective: The compositions of the gut microbiota and its metabolites were altered in individuals with Autism Spectrum Disorder (ASD). The aim of this study was to assess whether plasma levels of gut-derived metabolite trimethylamine N-oxide (TMAO) were associated with ASD and the degree of symptom severity. Methods: From September 2017 to January 2019, a total of three hundred and twenty-eight C…	Scopus	Ying Yi	Exclude	Exclude	No specific effect of altered level of gut microbiome on ASD
10.3390/ma14195488	Impact of zinc oxide nanoparticles on the composition of gut microbiota in healthy and autism spectrum disorder children	Autism spectrum disorder (ASD) seriously affects children’s health, while the gut microbiome has been widely hypothesized to be involved in the regulation of ASD behavior. This study investigated and compared the number, diversity, and population structure of gut microbiota between healthy and ASD children and their susceptibility to zinc oxide nanoparticles (ZnONPs) based on the measurement of l…	Scopus	Ying Yi	Exclude	Exclude	Characterize gut microbiome
10.3390/children7120255	Shotgun metagenomic sequencing identifies dysbiosis in triplet sibling with gastrointestinal symptoms and asd	The gut microbiome profile of a child with autism spectrum disorder (ASD) and co-occurring gastrointestinal (GI) symptoms was compared to that of her healthy triplet siblings to determine if she exhibited intestinal dysbiosis. Shotgun metagenomic sequencing was performed in individual fecal samples, and relative microbial abundance and diversity was determined. Microbial diversity was lower in si…	Scopus	Ying Yi	Exclude	Exclude	Sample size too small (triplet sibling)
10.1097/PSY.0000000000001103	Associations Between Gut Microbes and Social Behavior in Healthy 2-Year-Old Children	Objective Emerging research has connected abundances of specific bacteria to differences in psychosocial behaviors in animals and adult humans. However, research assessing mind-microbiome associations in children is sparse with extant work primarily focused on populations with autism, making it unclear whether links are also present in typically developing children. The current study fills this g…	Scopus	Ying Yi	Exclude	Exclude	identify gut microbiome related to ASD
10.1016/j.bbih.2021.100269	Mucosa-associated specific bacterial species disrupt the intestinal epithelial barrier in the autism phenome	Gut-Brain Axis provides a bidirectional communicational route, an imbalance of which can have pathophysiological consequences. Differential gut microbiome studies have become a frontier in autism research, affecting 85% of autistic children. The present study aims to understand how gut microbiota of autism subjects differ from their neurotypical counterparts. This study would help to identify the…	Scopus	Ying Yi	Exclude	Exclude	Diagnosis of gut dysbiosis in ASD based on gut microbiome
10.1016/j.bbi.2021.07.004	Kefir ameliorates specific microbiota-gut-brain axis impairments in a mouse model relevant to autism spectrum disorder	Autism spectrum disorder (ASD) is one of the most severe developmental disorders, affecting on average 1 in 150 children worldwide. There is a great need for more effective strategies to improve quality of life in ASD subjects. The gut microbiome has emerged as a potential therapeutic target in ASD. A novel modulator of the gut microbiome, the traditionally fermented milk drink kefir, has recentl…	Scopus	Ying Yi	Exclude	Need to discuss	Animal model, nutritional supplementation kefir, but the results show improvement of ASD symptoms
10.3389/fneur.2019.01084	Characterization of Intestinal Microbiota and Probiotics Treatment in Children With Autism Spectrum Disorders in China	Background: Most previous studies have found that human intestinal microbiota affect the symptoms of autism spectrum disorder (ASD), especially gastrointestinal (GI) symptoms, but regarding this, there is limited data of non-western ethnicity. Probiotics can reconstitute the host intestinal microbiota and strengthen gastrointestinal function, however, clinical data proving the effect of probiotic…	Scopus	Ying Yi	Need to discuss	Include	Probiotic combined with applied behavior analysis (ABA) training shows improvement of ASD sx
10.1128/MSYSTEMS.00193-20	Children with autism and their typically developing siblings differ in amplicon sequence variants and predicted functions of stool-associated microbes	The existence of a link between the gut microbiome and autism spectrum disorder (ASD) is well established in mice, but in human populations, efforts to identify microbial biomarkers have been limited due to a lack of appropriately matched controls, stratification of participants within the autism spectrum, and sample size. To overcome these limitations, we crowdsourced the recruitment of families…	Scopus	Ying Yi	Exclude	Exclude	Characterize gut microbiome
10.1080/19490976.2021.1930875	Bacteroides-dominant gut microbiome of late infancy is associated with enhanced neurodevelopment	Dysbiosis of gut microbiota has been retrospectively linked to autism spectrum disorders but the temporal association between gut microbiota and early neurodevelopment in healthy infants is largely unknown. We undertook this study to determine associations between gut microbiota at two critical periods during infancy and neurodevelopment in a general population birth cohort. Here, we analyzed dat…	Scopus	Xin Yian	Exclude	Exclude	Not related to ASD, only about neurodevelopment
10.12938/bmfh.2019-032	Treatment with the traditional Chinese medicine BuYang HuanWu Tang induces alterations that normalize the microbiome in ASD patients	Autism spectrum disorders (ASDs) are prevalent neurobiological conditions with complicated causes worldwide. Increasing researcher awareness of ASD and accumulated evidence suggest that the development of ASD may be strongly linked to the dysbiosis of the gut microbiota. In addition, most of the current studies have compared autistic children and neurotypical children or have compared ASD patient…	Scopus	Xin Yian	Exclude	Exclude	species are neither bacto nor bifido
10.3390/brainsci10100743	Genome, environment, microbiome and metabolome in autism (GEMMA) study design: Biomarkers identification for precision treatment and primary prevention of autism spectrum disorders by an integrated multi-omics systems biology approach	Autism Spectrum Disorder (ASD) affects approximately 1 child in 54, with a 35-fold increase since 1960. Selected studies suggest that part of the recent increase in prevalence is likely attributable to an improved awareness and recognition, and changes in clinical practice or service availability. However, this is not sufficient to explain this epidemiological phenomenon. Research points to a pos…	Scopus	Xin Yian	Include	Exclude	abstract about GEMMA nia
10.3389/fcimb.2021.572752	Imbalance in the Gut Microbiota of Children With Autism Spectrum Disorders	Background: Autism spectrum disorder (ASD) are complex behavioral changes manifesting early in childhood, which impacts how an individual perceives and socializes with others. The study aims to assess the disparities in gut microbiota (GM) amongst healthy controls and children with ASD. Methods: The study was performed on 25 children with ASD and 20 healthy children. Autistic symptoms were diagno…	Scopus	Xin Yian	Exclude	Exclude	study shows relationship between the clinical manifestations of Autistic symptoms and GI symptoms.
10.3389/fpsyt.2022.976827	The role of microbiota in autism spectrum disorder: A bibliometric analysis based on original articles	Background: Gastrointestinal (GI) symptoms can be observed in autism spectrum disorder (ASD) children. It is suggested that the gut microbiota and its metabolites are associated, not only with GI symptoms, but also with behaviors of ASD. The aim of this study was to explore the development context, research hotspots and frontiers of gut microbiota and ASD from January 1, 1980 to April 1, 2022 by …	Scopus	Xin Yian	Include	Exclude	Conclusion was about fetal microbiota transplant
10.3389/fnut.2019.00193	Dietary Patterns Impact Temporal Dynamics of Fecal Microbiota Composition in Children With Autism Spectrum Disorder	Environmental factors such as diet are known influencers on gastrointestinal (GI) microbiota variability and some diseases are associated with microbial stability. Whether microbial variability is related to symptoms of Autism Spectrum Disorder (ASD) and how diet impacts microbial stability in ASD is unknown. Herein, temporal variability in stool microbiota in relation to dietary habits in 2–7 ye…	Scopus	Xin Yian	Exclude	Exclude	Not related to probiotic, only about guts affect brain
10.3389/fpsyt.2020.00855	The Gut Microbiota and Associated Metabolites Are Altered in Sleep Disorder of Children With Autism Spectrum Disorders	Background: Autism spectrum disorder (ASD) is a type of neurodevelopmental disease that is frequently accompanied by sleep disorder. Herein, we investigated changes in the gut microbiota and its metabolites correlated with core symptoms and sleep problems in children with ASD. Methods: One hundred and twenty children diagnosed with ASD based on Diagnostic and Statistical Manual of Mental Disorder…	Scopus	Xin Yian	Exclude	Exclude	Sleep disorder huh
10.1111/jnc.15604	The metabolite p-cresol impairs dendritic development, synaptogenesis, and synapse function in hippocampal neurons: Implications for autism spectrum disorder	Autism spectrum disorder (ASD) is a heterogeneous neurodevelopment disorder resulting from different etiological factors, both genetic and/or environmental. These factors can lead to abnormal neuronal development on dendrite and synaptic function at the central nervous system. Recent studies have shown that a subset of ASD patients display increased circulation levels of the tyrosine metabolite, …	Scopus	Xin Yian	Exclude	Exclude	not related to probiotic, this metabolite, tyrosine metabolite is not directly produced, p-cresol, related to chronic intestinal disorders because of dysbiosis of the intestinal microbiota.
10.1371/journal.pone.0248771	Metabolic and behavioral features of acute hyperpurinergia and the maternal immune activation mouse model of autism spectrum disorder	Since 2012, studies in mice, rats, and humans have suggested that abnormalities in purinergic signaling may be a final common pathway for many genetic and environmental causes of autism spectrum disorder (ASD). The current study in mice was conducted to characterize the bioenergetic, metabolomic, breathomic, and behavioral features of acute hyperpurinergia triggered by systemic injection of the p…	Scopus	Xin Yian	Exclude	Exclude	Not related to paediatrics
10.1016/j.biopsych.2020.09.025	Plasma and Fecal Metabolite Profiles in Autism Spectrum Disorder	Background: Autism spectrum disorder (ASD) is a neurodevelopmental condition with hallmark behavioral manifestations including impaired social communication and restricted repetitive behavior. In addition, many affected individuals display metabolic imbalances, immune dysregulation, gastrointestinal dysfunction, and altered gut microbiome compositions. Methods: We sought to better understand nonb…	Scopus	Xin Yian	Exclude	Exclude	Not related to probiotics
10.3389/fpsyt.2021.789864	Gut Microbial Profile Is Associated With the Severity of Social Impairment and IQ Performance in Children With Autism Spectrum Disorder	Background and Objective: Autism spectrum disorder (ASD) refers to a heterogeneous set of neurodevelopmental disorders with diverse symptom severity and comorbidities. Although alterations in gut microbiota have been reported in individuals with ASD, it remains unclear whether certain microbial pattern is linked to specific symptom or comorbidity in ASD. We aimed to investigate the associations b…	Scopus	Xin Yian	Exclude	Exclude	investigate about relationship of microbio gut & ASD
10.7324/JAPS.2021.120201	Review of fecal microbiota transplantation in autistic children and feasible techniques for fecal microbiota transplant delivery	The review considers the implementation of fecal microbiota transplantation (FMT) to treat several kinds of diseases such as gastrointestinal disorders, diabetes mellitus, metabolic syndrome, and others. The use of FMT in the treatment of neurological disorders such as autism spectrum disorders in children is considered in more detail. We compared the techniques used to deliver FMTs, such as caps…	Scopus	Xin Yian	Exclude	Exclude	microbiota transplant
10.3389/fpubh.2022.925475	Bibliometric analysis of research themes and trends in childhood autism spectrum disorders from 2012 to 2021	Background: Autism spectrum disorders (ASD) are heterogeneous neurodevelopmental conditions that affect people worldwide. Early diagnosis and clinical support help achieve good outcomes. However, medical system structure and restricted resource availability create challenges that increase the risk of poor outcomes. Understanding the research progress of childhood ASD in recent years, based on cli…	Scopus	Xin Yian	Exclude	Exclude	Not related
10.3390/nu14071340	Analysis of Faecal Microbiota and Small ncRNAs in Autism: Detection of miRNAs and piRNAs with Possible Implications in Host–Gut Microbiota Cross-Talk	Intestinal microorganisms impact health by maintaining gut homeostasis and shaping the host immunity, while gut dysbiosis associates with many conditions, including autism, a complex neurodevelopmental disorder with multifactorial aetiology. In autism, gut dysbiosis correlates with symptom severity and is characterised by a reduced bacterial variability and a diminished beneficial commensal relat…	Scopus	Xin Yian	Exclude	Exclude	Not related
10.1089/cap.2018.0156	Probiotics for Gastrointestinal Symptoms and Quality of Life in Autism: A Placebo-Controlled Pilot Trial	Objective: A randomized pilot trial of gastrointestinal (GI) symptoms targeting probiotic for quality of life in autism spectrum disorder (ASD). Methods: Thirteen children, 3-12 years of age with ASD, anxiety, and GI symptoms, were randomized into a probiotic crossover trial of 8 weeks each on VISBIOME and placebo separated by a 3-week washout. VISBIOME contains eight probiotic species, mostly La…	Scopus	Xin Yian	Need to discuss	Include		no full text
10.1093/ije/dyy162	Early childhood antibiotics use and autism spectrum disorders: A population-based cohort study	Background: Changes in microbiota composition as a result of antibiotics use in early life has been proposed as a possible contributor in the aetiology of autism spectrum disorders (ASD). We aimed to examine the association between early life antibiotic exposure and risk of ASD. Methods: This was a population-based cohort study which included all live births in Manitoba, Canada, between 1 April 1…	Scopus	Xin Yian	Exclude	Exclude	antibiotics?
10.1016/j.jcmgh.2016.11.008	Distinct Microbiome-Neuroimmune Signatures Correlate With Functional Abdominal Pain in Children With Autism Spectrum Disorder	Background & Aims Emerging data on the gut microbiome in autism spectrum disorder (ASD) suggest that altered host–microbe interactions may contribute to disease symptoms. Although gut microbial communities in children with ASD are reported to differ from individuals with neurotypical development, it is not known whether these bacteria induce pathogenic neuroimmune signals. Methods Because commens…	Scopus	Xin Yian	Exclude	Exclude	not related. about functional abdominal pain to ASD child
10.1080/10715762.2016.1239821	Quantitation of plasma thiamine, related metabolites and plasma protein oxidative damage markers in children with autism spectrum disorder and healthy controls	Aims/hypothesis: To assess thiamine and related metabolite status by analysis of plasma and urine in autistic children and healthy controls, correlations to clinical characteristics and link to plasma protein markers of oxidative damage. Methods: 27 children with autism (21 males and 6 females) and 21 (15 males and 6 females) age-matched healthy control children were recruited. The concentration …	Scopus	Xin Yian	Exclude	Exclude	Not related
10.1371/journal.pone.0076993	Fecal Microbiota and Metabolome of Children with Autism and Pervasive Developmental Disorder Not Otherwise Specified	This study aimed at investigating the fecal microbiota and metabolome of children with Pervasive Developmental Disorder Not Otherwise Specified (PDD-NOS) and autism (AD) in comparison to healthy children (HC). Bacterial tag-encoded FLX-titanium amplicon pyrosequencing (bTEFAP) of the 16S rDNA and 16S rRNA analyses were carried out to determine total bacteria (16S rDNA) and metabolically active ba…	Scopus	Xin Yian	Exclude	Exclude	fecal microbiota and metabolome of children with Pervasive Developmental Disorder Not Otherwise Specified (PDD-NOS) and autism (AD)
10.3164/jcbn.18-105	Dietary supplementation with partially hydrolyzed guar gum helps improve constipation and gut dysbiosis symptoms and behavioral irritability in children with autism spectrum disorder	Prebiotic dietary watersoluble fiber obtained from partially hydrolyzed guar gum was added to diets of children with autism spectrum disorders who presented constipation symptoms. Supple mentation with partially hydrolyzed guar gum altered gut micro biota and significantly increased the frequency of defecation per week and altered the gut microbiota. In addition, supplementation with partially hy…	Scopus	Xin Yian	Need to discuss	Exclude	improves gut symptoms of ASD , prebiotic
10.3390/nu11020337	Autism spectrum disorder (ASD) with and without mental regression is associated with changes in the fecal microbiota	New microbiome sequencing technologies provide novel information about the potential interactions among intestinal microorganisms and the host in some neuropathologies as autism spectrum disorders (ASD). The microbiota–gut–brain axis is an emerging aspect in the generation of autistic behaviors; evidence from animal models suggests that intestinal microbial shifts may produce changes fitting the …	Scopus	Xin Yian	Exclude	Exclude	In this study, we report, higher levels of Actinobacteria, Proteobacteria and Bacilli, aside from Erysipelotrichi, and Gammaproteobacteria in children with ASD compared to healthy group.
10.1080/19490976.2015.1035855	Autism spectrum disorders and intestinal microbiota	Through extensive microbial-mammalian co-metabolism, the intestinal microbiota have evolved to exert a marked influence on health and disease via gut-brain-microbiota interactions. In this addendum, we summarize the findings of our recent study on the fecal microbiota and metabolomes of children with pervasive developmental disorder–not otherwise specified (PDD-NOS) or autism (AD) compared with h…	Scopus	Xin Yian	Exclude	Exclude	Not related
10.3389/fpsyt.2018.00627	Anti-Candida albicans IgG antibodies in children with autism spectrum disorders	The gut microbiota are known to have a profound influence on both mucosal and systemic immunity and are important for gastrointestinal (GI) function. In addition, new evidence shows that the microbiota significantly influence neurodevelopment and behavior. Immune dysfunction and GI distress are extremely common in individuals with autism spectrum disorders (ASD). A growing body of evidence sugges…	Scopus	Xin Yian	Exclude	Exclude	Not related. About new microbial risk in ASD child
10.1159/000332969	Gut microbiota and pediatric disease	Background: Researchers have made every effort to assess the role of gut microbiota in pediatric diseases like inflammatory bowel disease (IBD), celiac disease, asthma, allergy, and autism. The leading hypothesis is that an altered microbial composition is present (other than the presence of a specific pathogen) and that it could be involved in the pathogenesis or progression of such disorders. M…	Scopus	Xin Yian	Exclude	Exclude	not related to symptoms of ASD
10.1097/MPG.0000000000001458	Analysis of the Duodenal Microbiome in Autistic Individuals: Association with Carbohydrate Digestion	Objectives: There is evidence that symptoms of maldigestion or malabsorption in autistic individuals are related to changes in the indigenous microbiota. Analysis of colonic bacteria has revealed microbial dysbiosis in children with autism; however, characteristics of the duodenal microbiome are not well described. In the present study the microbiome of the duodenal mucosa of subjects with autism…	Scopus	Xin Yian	Exclude	Exclude	Only analysis, duodenal microbiome
10.1080/1028415X.2017.1357793	Role of mycotoxins in the pathobiology of autism: A first evidence	Objectives: Gene–environment interaction is an emerging hypothesis to expound not only the autism pathogenesis but also the increased incidence of neurodevelopmental disorders (such as autistic spectrum disorder, attention-deficit, hyperactivity disorder). Among xenobiotics, mycotoxins are worldwide contaminants of food that provoke toxicological effects, crucially resembling several symptoms ass…	Scopus	Xin Yian	Exclude	Exclude	mycotoxins
10.1016/j.bbi.2018.03.025	Differential immune responses and microbiota profiles in children with autism spectrum disorders and co-morbid gastrointestinal symptoms	Objectives: Many studies have reported the increased presence of gastrointestinal (GI) symptoms in children with autism spectrum disorders (ASD). Altered microbiome profiles, pro-inflammatory responses and impaired intestinal permeability have been observed in children with ASD and co-morbid GI symptoms, yet few studies have compared these findings to ASD children without GI issues or similarly a…	Scopus	Xin Yian	Exclude	Exclude	GI symptoms
10.1007/s10803-015-2646-8	Brief Report: Whole Blood Serotonin Levels and Gastrointestinal Symptoms in Autism Spectrum Disorder	Elevated whole blood serotonin levels are observed in more than 25 % of children with autism spectrum disorder (ASD). Co-occurring gastrointestinal (GI) symptoms are also common in ASD but have not previously been examined in relationship with hyperserotonemia, despite the synthesis of serotonin in the gut. In 82 children and adolescents with ASD, we observed a correlation between a quantitative …	Scopus	Xin Yian	Exclude	Exclude	GI symptoms
10.1016/j.gpb.2019.01.002	Correlation of Gut Microbiome Between ASD Children and Mothers and Potential Biomarkers for Risk Assessment	Variation of maternal gut microbiota may increase the risk of autism spectrum disorders (ASDs)in offspring. Animal studies have indicated that maternal gut microbiota is related to neurodevelopmental abnormalities in mouse offspring, while it is unclear whether there is a correlation between gut microbiota of ASD children and their mothers. We examined the relationships between gut microbiome pro…	Scopus	Xin Yian	Include	Exclude	not related to probiotics, only microbiome
10.3389/fmicb.2018.03146	Gut microbiota features in young children with autism spectrum disorders	Proliferation and/or depletion of clusters of specific bacteria regulate intestinal functions and may interfere with neuro-immune communication and behavior in patients with autism spectrum disorder (ASD). Consistently, qualitative and quantitative alteration of bacterial metabolites may functionally affect ASD pathophysiology. Up to date, age-restricted cohort studies, that may potentially help …	Scopus	Xin Yian	Exclude	Exclude	not related to probiotics
10.1371/journal.pone.0024585	Impaired carbohydrate digestion and transport and mucosal dysbiosis in the intestines of children with autism and gastrointestinal disturbances	Gastrointestinal disturbances are commonly reported in children with autism, complicate clinical management, and may contribute to behavioral impairment. Reports of deficiencies in disaccharidase enzymatic activity and of beneficial responses to probiotic and dietary therapies led us to survey gene expression and the mucoepithelial microbiota in intestinal biopsies from children with autism and g…	Scopus	Xin Yian	Exclude	Exclude	GI symptoms
10.5223/pghn.2015.18.4.230	Maladaptive behavior and gastrointestinal disorders in children with autism spectrum disorder	Purpose: Various gastrointestinal factors may contribute to maladaptive behavior in children with autism spectrum disorders (ASD). To determine the association between maladaptive behavior in children with ASD and gastrointestinal symptoms such as severity, intestinal microbiota, inflammation, enterocyte damage, permeability and absorption of opioid peptides. Methods: This observational cross-sec…	Scopus	Xin Yian	Exclude	Exclude	about how GI symptoms affect malbehaviour
10.1021/pr901188e	Urinary metabolic phenotyping differentiates children with autism from their unaffected siblings and age-matched controls	Autism is an early onset developmental disorder with a severe life-long impact on behavior and social functioning that has associated metabolic abnormalities. The urinary metabolic phenotypes of individuals (age range)3-9 years old) diagnosed with autism using the DSM-IV-TR criteria (n) 39; male) 35; female) 4), together with their nonautistic siblings (n) 28; male) 14; female) 14) and age-matche…	Scopus	Xin Yian	Exclude	Exclude	Not related to probiotic, about genetic
10.1186/1471-230X-11-22	Gastrointestinal flora and gastrointestinal status in children with autism - comparisons to typical children and correlation with autism severity	Background: Children with autism have often been reported to have gastrointestinal problems that are more frequent and more severe than in children from the general population.Methods: Gastrointestinal flora and gastrointestinal status were assessed from stool samples of 58 children with Autism Spectrum Disorders (ASD) and 39 healthy typical children of similar ages. Stool testing included bacter…	Scopus	Xin Yian	Exclude	Exclude	not related to probiotics, but study group includes autism with probiotics
10.1128/mBio.00261-11	Application of novel PCR-based methods for detection, quantitation, and phylogenetic characterization of Sutterella species in intestinal biopsy samples from children with autism and gastrointestinal disturbances	Gastrointestinal disturbances are commonly reported in children with autism and may be associated with compositional changes in intestinal bacteria. In a previous report, we surveyed intestinal microbiota in ileal and cecal biopsy samples from children with autism and gastrointestinal dysfunction (AUT-GI) and children with only gastrointestinal dysfunction (Control-GI). Our results demonstrated t…	Scopus	Xin Yian	Exclude	Exclude	Sutterella species
10.1016/j.nmni.2017.12.010	Noncontiguous finished genome sequence of Megasphaera sp. ASD88, isolated from faeces of a child with autism spectrum disorder	We report here a draft genome sequence of Megasphaera sp. ASD88, a strain from the intestinal microbiota of a child with autism spectrum disorder, representing a previously undescribed species of the genus Megasphaera. The assembled sequence consists of 88 scaffolds, and the total size is 2.59 Mb. © 2018 The Author(s)	Scopus	Xin Yian	Exclude	Exclude	Not a reasearch
10.1128/AEM.05212-11	Low relative abundances of the mucolytic bacterium Akkermansia muciniphila and Bifidobacterium spp. in feces of children with autism	Gastrointestinal disturbance is frequently reported for individuals with autism. We used quantitative real-time PCR analysis to quantify fecal bacteria that could influence gastrointestinal health in children with and without autism. Lower relative abundances of Bifidobacteria species and the mucolytic bacterium Akkermansia muciniphila were found in children with autism, the latter suggesting muc…	Scopus	Xin Yian	Exclude	Exclude	Not related to probiotic
10.1186/2040-2392-4-42	Increased abundance of Sutterella spp. and Ruminococcus torques in feces of children with autism spectrum disorder	Background: A recent report indicated that numbers of Sutterella spp. are elevated in gastrointestinal biopsies taken from children with autism spectrum disorder (ASD). We have recently reported changes in the numbers of some bacteria within the stool of ASD children, and now examine whether numbers of Sutterella spp. and some other mucosa-associated bacteria linked with gastrointestinal disease …	Scopus	Xin Yian	Exclude	Exclude	Sutterella spp.
10.1093/femsec/fiw233	In vitro fermentation of B-GOS: Impact on faecal bacterial populations and metabolic activity in autistic and non-autistic children	Children with autism spectrum disorders (ASD) often suffer gastrointestinal problems consistent with imbalances in the gut microbial population. Treatment with antibiotics or pro/prebiotics has been postulated to regulate microbiota and improve gut symptoms, but there is a lack of evidence for such approaches, especially for prebiotics. This study assessed the influence of a prebiotic galactoolig…	Scopus	Xin Yian	Exclude	Exclude	the addition of B-GOS to the models significantly altered short-chain fatty acid production in both groups, and increased ethanol and lactate in autistic children.
10.1038/s41598-018-19982-y	Alterations of oral microbiota distinguish children with autism spectrum disorders from healthy controls	Altered gut microbiota is associated with autism spectrum disorders (ASD), a group of complex, fast growing but difficult-to-diagnose neurodevelopmental disorders worldwide. However, the role of the oral microbiota in ASD remains unexplored. Via high-throughput sequencing of 111 oral samples in 32 children with ASD and 27 healthy controls, we demonstrated that the salivary and dental microbiota o…	Scopus	Xin Yian	Exclude	Exclude	nothing about reducing symptoms of ASD
10.3389/fmicb.2016.01706	Mucosal prevalence and interactions with the epithelium indicate commensalism of Sutterella spp.	Sutterella species have been frequently associated with human diseases, such as autism, Down syndrome, and inflammatory bowel disease (IBD), but the impact of these bacteria on health still remains unclear. Especially the interactions of Sutterella spp. with the host are largely unknown, despite of the species being highly prevalent. In this study, we addressed the interaction of three known spec…	Scopus	Xin Yian	Exclude	Exclude	Sutterella spp.
10.1007/s40474-016-0077-7	The Brain-Gut-Microbiome Axis: What Role Does it Play in Autism Spectrum Disorder?	The brain-gut-microbiome axis refers to the interactions between the central nervous system, gastrointestinal (GI) system, and microorganisms that live in the gastrointestinal tract. Exploring these interactions provides a rationale for why gastrointestinal disorders commonly occur in children with autism spectrum disorders (ASD). Signs of altered brain-gut interactions that are closely associate…	Scopus	Xin Yian	Exclude	Exclude	about The Brain-Gut-Microbiome Axis
10.1002/aur.1972	Oral microbiome activity in children with autism spectrum disorder	Autism spectrum disorder (ASD) is associated with several oropharyngeal abnormalities, including buccal sensory sensitivity, taste and texture aversions, speech apraxia, and salivary transcriptome alterations. Furthermore, the oropharynx represents the sole entry point to the gastrointestinal (GI) tract. GI disturbances and alterations in the GI microbiome are established features of ASD, and may…	Scopus	Xin Yian	Exclude	Exclude	Only talk about microbiome level is different in ASD and normal child
10.3389/fcimb.2019.00040	Altered gut microbiota in Chinese children with autism spectrum disorders	The link between gut microbes and autism spectrum disorders (ASD) has been already observed in some studies, but some bacterial families/species were found to be inconsistently up or down regulated. This issue has been rarely explored in the Chinese population. In this study, we assessed whether or not gut microbiota dysbiosis was associated with children with ASD in China. We enrolled 45 childre…	Scopus	Xin Yian	Exclude	Exclude	Only talk about evidence of intestinal microbial dysbiosis in ASD
10.3390/nu13010249	Current Evidence on the Role of the Gut Microbiome in ADHD Pathophysiology and Therapeutic Implications	Studies suggest that the bidirectional relationship existent between the gut microbiome (GM) and the central nervous system (CNS), or so-called the microbiome-gut-brain axis (MGBA), is involved in diverse neuropsychiatric diseases in children and adults. In pediatric age, most studies have focused on patients with autism. However, evidence of the role played by the MGBA in attention deficit/hyper…	Pubmed	Xin Yian	Exclude	Exclude	ADHD, not ASD
10.3748/wjg.v28.i18.1875	Gut microbiota in various childhood disorders: Implication and indications	Gut microbiota has a significant role in gut development, maturation, and immune system differentiation. It exerts considerable effects on the child's physical and mental development. The gut microbiota composition and structure depend on many host and microbial factors. The host factors include age, genetic pool, general health, dietary factors, medication use, the intestine's pH, peristalsis, a…	Pubmed	Xin Yian	Exclude	Exclude	in various disorder, not focused on ASD
10.3390/nu14132660	Food Selectivity and Its Implications Associated with Gastrointestinal Disorders in Children with Autism Spectrum Disorders	Food selectivity (FS) in children with autism spectrum disorders (ASD) is common, and its impact on a nutritional level is known. However, the etiology of gastrointestinal disorders (GID) related to alterations in the intestinal microbiota in children with ASD remains unclear. This article provides a narrative review of the literature on FS from the last 15 years, and its relationship with GID in…	Pubmed	Xin Yian	Exclude	Exclude	Food selectivity and ASD
10.1016/j.pnpbp.2020.110187	A systematic review of microbiome changes and impact of probiotic supplementation in children and adolescents with neuropsychiatric disorders	Objectives: In recent decades, the diagnostic and therapeutic implications of the microbiome changes and the impact of probiotic supplementation have increased rapidly. However, the potential for clinical translation of microbiome research for children and adolescents with psychiatric disorders is unclear. This review examined available evidence related to gut microbiota as well as the impact of …	Pubmed	Xin Yian	Include	Include	systematic review related to us	need UKM to access
PMID: 23789306	How nutritional status, diet and dietary supplements can affect autism. A review	Autism is a neurodevelopmental disorder with symptoms arising that are apparent throughout the patient's lifespan. Autism Spectrum Disorders (ASD) are characterised by impaired social and communication interactions as well as restricted, repetitive interests and behaviour. Currently in Poland, about 50 000 people suffer from autism, of which 1/5 are children. Epidemiological studies show that the…	Pubmed	Xin Yian	Exclude	Exclude	how nutrition affects, not probiotic
10.7499/j.issn.1008-8830.2108085	Effect of probiotics combined with applied behavior analysis in the treatment of children with autism spectrum disorder: a prospective randomized controlled trial	Objectives: To study the effect of probiotics combined with applied behavior analysis (ABA) in the treatment of children with autism spectrum disorder (ASD). Methods: A total of 41 children with ASD who attended the Affiliated Hospital of Jiangsu University from May 2019 to December 2020 were enrolled and randomly divided into an observation group with 21 children and a control group with 20 chil…	Pubmed	Xin Yian	Include	Include
10.4103/0971-5916.171275	Microbiome: Paediatricians' perspective	Millions of microorganisms inhabit the human body and affect its homeostasis in multiple ways. Alterations in this microbial community have implications for the health and survival of the human hosts. It is believed that these microorganisms should be included as part of the human genome because of their influence on human physiology hence the term "microbiome" is commonly used to refer to these …	Pubmed	Xin Yian	Exclude	Exclude	Not related
PMID: 21729335	Autism	Introduction: Evidence for the efficacy of treatments for autism has improved in recent years. In this systematic review the evidence for both drug and non-drug treatments is appraised and clinical guidance is provided for their use. Methods and outcomes: We conducted a systematic review and aimed to answer the following clinical questions: What are the effects of early intensive multidisciplinar…	Pubmed	Xin Yian	Exclude	Exclude	systematic review, includes vast questions. only one is related. no result
10.1024/1422-4917/a000965	The Microbiome in Child and Adolescent Psychiatry	Recent research has increasingly emphasized the function of the microbiome in human health. The gut microbiome is essential for digesting food and seems to play a vital role in mental health as well. This review briefly overviews the gut microbiome and its interplay with the central nervous system. We then summarize some of the latest findings on the possible role of the microbiome in psychiatric…	Pubmed	Xin Yian	Exclude	Exclude	How microbiota affects a few psychiatry illness, one of it is ASD
10.3748/wjg.v22.i46.10093	Can probiotics benefit children with autism spectrum disorders?	Children with autism are commonly affected by gastrointestinal problems such as abdominal pain, constipation and diarrhea. In recent years, there has been a growing interest in the use of probiotics in this population, as it hypothetically may help to improve bowel habits and the behavioral and social functioning of these individuals. The gut microbiome plays an important role in the pathophysiol…	Pubmed	Xin Yian	Include	Exclude	GI symptoms , Review
10.1016/j.bj.2021.11.004	Current and future applications of fecal microbiota transplantation for children	Fecal microbiota transplantation (FMT) is a new and adequate route to modify the microbial ecosystem in gastrointestinal tract of the hosts. Intestinal microbiota is highly associated with human health and disease. According to the reports of human clinical trials or case series, the application of FMT ranged from Clostridiodes difficile infection (CDI), inflammatory bowel disease (IBD), irritabl…	Pubmed	Xin Yian	Exclude	Exclude	FMT
10.1017/erm.2023.15	Dysregulated phosphate metabolism in autism spectrum disorder: associations and insights for future research	Studies of autism spectrum disorder (ASD) related to exposure to toxic levels of dietary phosphate are lacking. Phosphate toxicity from dysregulated phosphate metabolism can negatively impact almost every major organ system of the body, including the central nervous system. The present paper used a grounded theory-literature review method to synthesise associations of dysregulated phosphate metab…	Pubmed	Xin Yian	Exclude	Exclude	excessive phosphorus intake
10.1016/j.biopsych.2016.08.024	Emerging Roles for the Gut Microbiome in Autism Spectrum Disorder	Autism spectrum disorder (ASD) is a serious neurodevelopmental disorder that affects one in 45 children in the United States, with a similarly striking prevalence in countries around the world. However, mechanisms underlying its etiology and manifestations remain poorly understood. Although ASD is diagnosed based on the presence and severity of impaired social communication and repetitive behavio…	Pubmed	Xin Yian	Exclude	Exclude	Fits title , Review
10.1007/s12519-022-00655-w	Fecal microbiota transplantation in childhood: past, present, and future	Background: Fecal microbiota transplantation (FMT) has been well described in the treatment of pediatric diseases; however, the latest updates regarding its use in children are unclear and the concepts involved need to be revisited. Data sources: We performed advanced searches in the MEDLINE, EMBASE, and Cochrane databases using the keywords "Fecal microbiota transplantation OR Fecal microbiota t…	Pubmed	Xin Yian	Exclude	Exclude	FMT
10.1111/dmcn.15052	Interactions between the intestinal microbiota and epigenome in individuals with autism spectrum disorder	Autism spectrum disorder (ASD) is a neurodevelopmental disorder characterized by variable impairment of cognitive function and interpersonal relationships. Furthermore, some individuals with ASD have gastrointestinal disorders that have been correlated with impairments in intestinal microbiota. Gut microbiota are important not only for intestinal health, but also for many other functions includin…	Pubmed	Xin Yian	Exclude	Exclude	The most studied microbiota-produced epigenetic modifiers are short-chain fatty acids	No probiotic
10.3390/nu15214564	Effects of Walnut and Pumpkin on Selective Neurophenotypes of Autism Spectrum Disorders: A Case Study	Special diets or nutritional supplements are regularly given to treat children with autism spectrum disorder (ASD). The increased consumption of particular foods has been demonstrated in numerous trials to lessen autism-related symptoms and comorbidities. A case study on a boy with moderate autism who significantly improved after three years of following a healthy diet consisting of pumpkin and w…	Pubmed	Xin Yian	Exclude	Exclude	Food affects the neurodevelopmental, not probiotics
10.1016/j.anpede.2023.07.003	Prevalence of gastrointestinal symptoms in autism spectrum disorder: A meta-analysis	Introduction: A high prevalence of gastrointestinal (GI) symptoms has been described in children and adolescents with autism spectrum disorder (ASD). In addition, there is evidence that presence of GI symptoms is associated to greater severity of ASD. However, the frequency of GI symptoms in children and adolescents with ASD varies widely across studies, and their true prevalence is unknown. Ther…	Pubmed	Xin Yian	Exclude	Exclude	GI symptoms , meta-analysis
10.3390/ijms20133285	Risk Factors for Unhealthy Weight Gain and Obesity among Children with Autism Spectrum Disorder	Autism Spectrum Disorder (ASD) is a developmental disorder characterized by social and communication deficits and repetitive behaviors. Children with ASD are also at a higher risk for developing overweight or obesity than children with typical development (TD). Childhood obesity has been associated with adverse health outcomes, including insulin resistance, diabetes, heart disease, and certain ca…	Pubmed	Xin Yian	Exclude	Exclude	obesity and ASD
10.3390/nu17071220	Vitamin B12 and Autism Spectrum Disorder: A Review of Current Evidence	Vitamin B12 (cobalamin) plays a crucial role in neurodevelopment, particularly during pregnancy and early childhood. It is essential for DNA synthesis, red blood cell formation, and nervous system function. Maternal B12 levels are particularly important, as they influence fetal brain development. Inadequate maternal intake during pregnancy may lead to altered neurodevelopmental trajectories and i…	Pubmed	Xin Yian	Exclude	Exclude	vitamin B12
10.3390/nu13113818	Dietary Fat Effect on the Gut Microbiome, and Its Role in the Modulation of Gastrointestinal Disorders in Children with Autism Spectrum Disorder	Children with autism spectrum disorder (ASD) report a higher frequency and severity of gastrointestinal disorders (GID) than typically developing (TD) children. GID-associated discomfort increases feelings of anxiety and frustration, contributing to the severity of ASD. Emerging evidence supports the biological intersection of neurodevelopment and microbiome, indicating the integral contribution …	Pubmed	Xin Yian	Exclude	Exclude	dietary fat
10.3390/nu15143265	Liposomal Epigallocatechin-3-Gallate for the Treatment of Intestinal Dysbiosis in Children with Autism Spectrum Disorder: A Comprehensive Review	Autism Spectrum Disorder (ASD) is characterized by varying degrees of difficulty in social interaction and communication. These deficits are often associated with gastrointestinal symptoms, indicating alterations in both intestinal microbiota composition and metabolic activities. The intestinal microbiota influences the function and development of the nervous system. In individuals with ASD, ther…	Pubmed	Xin Yian	Exclude	Exclude	Identifies EGCG as highly promising for complementary treatment in ASD	Review
10.1093/advances/nmy031	Role of Probiotics in Managing Gastrointestinal Dysfunction in Children with Autism Spectrum Disorder: An Update for Practitioners	Children with autism spectrum disorder (ASD) are 4 times as likely to experience gastrointestinal symptoms as children without ASD. The gut microbiota has increasingly been the subject of investigation as a contributing factor to these symptoms in this population because there is evidence to suggest that alterations in the intestinal microflora are correlated with gastrointestinal and ASD symptom…	Pubmed	Xin Yian	Include	Include	Mention about reducing ASD symptoms in conclusion, otherwise focus in GI symptosm
10.3389/fimmu.2024.1341404	Combined repetitive transcranial magnetic stimulation and gut microbiota modulation through the gut-brain axis for prevention and treatment of autism spectrum disorder	Autism spectrum disorder (ASD) encompasses a range of neurodevelopmental conditions characterized by enduring impairments in social communication and interaction together with restricted repetitive behaviors, interests, and activities. No targeted pharmacological or physical interventions are currently available for ASD. However, emerging evidence has indicated a potential association between the…	Pubmed	Xin Yian	Exclude	Exclude	transcranial magnetic stimulation
PMID: 25855935	Gut barrier in health and disease: focus on childhood	The gut barrier is a functional unit, organized as a multi-layer system, made up of two main components: a physical barrier surface, which prevents bacterial adhesion and regulates paracellular diffusion to the host tissues, and a deep functional barrier, that is able to discriminate between pathogens and commensal microorganisms, organizing the immune tolerance and the immune response to pathoge…	Pubmed	Xin Yian	Exclude	Exclude	Only talk about gut barrier
10.3389/fcimb.2021.630052	Future Directions in Reducing Gastrointestinal Disorders in Children With ASD Using Fecal Microbiota Transplantation	Research on the use of fecal microbiota transplantation (FMT) in the treatment of disorders related to digestive system ailments in children with autism spectrum disorders (ASDs) is a new attempt in a therapeutic approach. There are very little scientific evidences available on this emerging alternative method. However, it appears to be interesting not only because of its primary outcome, relievi…	Pubmed	Xin Yian	Exclude	Exclude	FMT !!!
10.1016/j.ridd.2025.105003	Gut microbiome differences in children with Attention Deficit Hyperactivity Disorder and Autism Spectrum Disorder and effects of probiotic supplementation: A randomized controlled trial	Background: Emerging evidence suggests a significant role of gut microbiota on neurodevelopmental disorders, including Attention Deficit Hyperactivity Disorder (ADHD) and Autism Spectrum Disorder (ASD). Aims: Our study aimed to compare gut microbiota composition between these disorders and evaluate the effect of probiotic supplementation. Methods: We conducted a 12-week randomized, double-blind, …	Pubmed	Xin Yian	Include	Exclude	Gut microbiome study
10.1007/s12311-018-0970-1	Common Genetic Variants Link the Abnormalities in the Gut-Brain Axis in Prematurity and Autism	This review considers a link between prematurity and autism by comparing symptoms, physiological abnormalities, and behavior. It focuses on the bidirectional signaling between the microbiota and the brain, here defined as the microbiota-gut-vagus-heart-brain (MGVHB) axis and its systemic disruption accompanying altered neurodevelopment. Data derived from clinical and animal studies document incre…	Pubmed	Xin Yian	Exclude	Exclude	genetic variants
10.1186/s12888-022-04151-3	Carbon monoxide (CO) correlates with symptom severity, autoimmunity, and responses to probiotics treatment in a cohort of children with autism spectrum disorder (ASD): a post-hoc analysis of a randomized controlled trial	Background: Inflammation, autoimmunity, and gut-brain axis have been implicated in the pathogenesis of autism spectrum disorder (ASD). Carboxyhemoglobin (SpCO) as a non-invasive measurement of inflammation has not been studied in individuals with ASD. We conducted this post-hoc study based on our published clinical trial to explore SpCO and its association with ASD severity, autoimmunity, and res…	Pubmed	Xin Yian	Include	Include	about carbon monoxide, about monitoring the response of probiotics
10.1016/j.envpol.2024.124729	Dysregulated metabolic pathways associated with air pollution exposure and the risk of autism: Evidence from epidemiological studies	Autism spectrum disorder (ASD) is a developmental disorder with symptoms that range from social and communication impairments to restricted interests and repetitive behavior and is the 4th most disabling condition for children aged 5-14. Risk factors of ASD are not fully understood. Environmental risk factors are believed to play a significant role in the ASD epidemic. Research focusing on air po…	Pubmed	Xin Yian	Exclude	Exclude	air pollution??
10.1016/j.bbi.2020.05.056	Effects of a synbiotic on symptoms, and daily functioning in attention deficit hyperactivity disorder - A double-blind randomized controlled trial	Some prebiotics and probiotics have been proposed to improve psychiatric symptoms in children with autism. However, few studies were placebo-controlled, and there is no study on persons with an attention deficit hyperactivity disorder (ADHD) diagnosis. Our aim was to study effects of Synbiotic 2000 on psychiatric symptoms and functioning in children and adults with ADHD without an autism diagnosi…	Pubmed	Xin Yian	Exclude	Exclude	ADHD
https://ovidsp.ovid.com/ovidweb.cgi?T=JS&CSC=Y&NEWS=N&PAGE=fulltext&D=med21&DO=10.1007%2fs10803-021-05002-y	A Meta-analysis of Gut Microbiota in Children with Autism	Previous studies have reported dysbiosis in the gut microbiota (GM) of children with autism spectrum disorders (ASD), which may be a determining factor on child development through the microbiota-gut-brain axis. However, it is not clear if there is a specific group of dysbiotic bacteria in ASD. The aim of this study was to carry out a meta-analysis on the studies that analyze GM in children with …	Ovid	Xin Yian	Exclude	Exclude	selection bias
https://ovidsp.ovid.com/ovidweb.cgi?T=JS&CSC=Y&NEWS=N&PAGE=fulltext&D=medl&DO=10.1016%2fj.foodres.2025.116227	Synbiotics of encapsulated Limosilactobacillus fermentum K73 promotes in vitro favorable gut microbiota shifts and enhances short-chain fatty acid production in fecal samples of children with autism spectrum disorder	Modulation of the gut microbiota has emerged as a promising approach for addressing the gastrointestinal and neurodevelopmental symptoms associated with autism spectrum disorder (ASD). Consequently, this study aimed to evaluate the impact of four formulated synbiotics comprising Limoscilactobacillus fermentum K73, high-oleic palm oil and whey, on the gut microbiota composition of Colombian childr…	Ovid	Xin Yian	Include	Exclude	seems to fit, but did not mention how helpful to the ASD symptoms
https://ovidsp.ovid.com/ovidweb.cgi?T=JS&CSC=Y&NEWS=N&PAGE=fulltext&D=med18&DO=10.1159%2f000505363	Autism Spectrum Disorder and the Gut Microbiota in Children: A Systematic Review." Annals of Nutrition & Metabolism	<b>INTRODUCTION</b>: Differences in microbiota composition in children with autism spectrum disorder (ASD) compared to unaffected siblings and healthy controls have been reported in various studies. This study aims to systematically review the existing literature concerning the role of the gut microbiota in ASD.	Ovid	Xin Yian	Exclude	Exclude	difference in microbiiota composition
https://ovidsp.ovid.com/ovidweb.cgi?T=JS&CSC=Y&NEWS=N&PAGE=fulltext&D=med16&DO=10.1016%2fj.dld.2019.06.006	Functional analysis of gut microbiota and immunoinflammation in children with autism spectrum disorders.	<b>BACKGROUND AND AIMS</b>: Recent evidence implicates gut microbiota (GM) and immune alterations in autism spectrum disorders (ASD). We assess GM profile and peripheral levels of immunological, neuronal and bacterial molecules in ASD children and controls. Alarmin HMGB1 was explored as a non-invasive biomarker to monitor gastrointestinal (GI) symptoms.	Ovid	Xin Yian	Exclude	Exclude	GI symptoms
https://ovidsp.ovid.com/ovidweb.cgi?T=JS&CSC=Y&NEWS=N&PAGE=fulltext&D=med19&DO=10.1097%2fMD.0000000000018621	Can probiotic supplements improve the symptoms of autism spectrum disorder in children?: A protocol for systematic review and meta analysis	<b>INTRODUCTION</b>: Autism spectrum disorder (ASD) is a neurodevelopmental disorder with increasing incidence. The externalizing and internalizing problems among children with ASD often persistent and highly impair functioning of both the child and the family. Children with ASD often develop gut-related comorbidities and dysbiosis can have negative effects on not only the gastrointestinal (GI) t…	Ovid	Xin Yian	Exclude	Exclude	abstract did not say much. title fits	protocol for review
https://ovidsp.ovid.com/ovidweb.cgi?T=JS&CSC=Y&NEWS=N&PAGE=fulltext&D=med23&DO=10.1007%2fs10803-022-05682-0	Dysbiosis in Gut Microbiota in Children Born Preterm Who Developed Autism Spectrum Disorder: A Pilot Study	The gut microbiota was reported to differ between children with autism spectrum disorder (ASD) and typically developing (TD) children, and dysbiosis of the gut microbiota in preterm infants is common. Here, we explored the characteristics of gut microbiota in children born preterm with ASD. We performed 16S rRNA gene sequencing using stool samples from ASD children born preterm and TD children bo…	Ovid	Xin Yian	Exclude	Exclude	preterm
https://ovidsp.ovid.com/ovidweb.cgi?T=JS&CSC=Y&NEWS=N&PAGE=fulltext&D=med24&DO=10.1097%2fMD.0000000000036794	Children autism spectrum disorder and gut microbiota: A bibliometric and visual analysis from 2000 to 2023.	Autism spectrum disorder (ASD) has evolved from a narrow and rare childhood-onset disorder to a widely publicized and researched lifelong disease recognized as common and significantly heterogeneous. Researchers have suggested that gastrointestinal symptoms in ASD may be a manifestation of an underlying inflammatory process. However, there is a lack of bibliometric analysis of ASD and gut microbi…	Ovid	Xin Yian	Exclude	Exclude	bibliometric analysis of ASD and gut microbiota in children from 2000 to 2023,	not related to the topic but might be good as reference
https://ovidsp.ovid.com/ovidweb.cgi?T=JS&CSC=Y&NEWS=N&PAGE=fulltext&D=med21&DO=10.1136%2fgutjnl-2021-325115	Deviated and early unsustainable stunted development of gut microbiota in children with autism spectrum disorder.	<b>OBJECTIVE</b>: Recent studies have provided insights into the gut microbiota in autism spectrum disorder (ASD); however, these studies were restricted owing to limited sampling at the unitary stage of childhood. Herein, we aimed to reveal developmental characteristics of gut microbiota in a large cohort of subjects with ASD combined with interindividual factors impacting gut microbiota.	Ovid	Xin Yian	Exclude	Exclude	how ASD affect gut microbiota
https://ovidsp.ovid.com/ovidweb.cgi?T=JS&CSC=Y&NEWS=N&PAGE=fulltext&D=medl&DO=10.1007%2fs10803-024-06239-z	A Double-Blind Randomised Controlled Trial of Prebiotic Supplementation in Children with Autism: Effects on Parental Quality of Life, Child Behaviour, Gastrointestinal Symptoms, and the Microbiome.	<b>PURPOSE</b>: Modifying gut bacteria in children with autism may influence behaviour, with potential to improve family functioning. We conducted a randomised controlled trial to assess the effect of prebiotics on behaviour, gastrointestinal symptoms and downstream effects on parental quality of life.	Ovid	Xin Yian	Exclude	Exclude	behaviour, gastrointestinal symptoms and downstream effects on parental quality of life.	prebiotic only
https://ovidsp.ovid.com/ovidweb.cgi?T=JS&CSC=Y&NEWS=N&PAGE=fulltext&D=med26&DO=10.1152%2fajpgi.00101.2024	Mapping the geographical distribution of the mucosa-associated gut microbiome in GI-symptomatic children with autism spectrum disorder	Autism spectrum disorder (ASD) is a neurodevelopmental disorder characterized by cognitive, behavioral, and communication impairments. In the past few years, it has been proposed that alterations in the gut microbiota may contribute to an aberrant communication between the gut and brain in children with ASD. Consistent with this notion, several studies have demonstrated that children with ASD hav…	Ovid	Xin Yian	Exclude	Exclude	microbiodata composition in GI tract
https://ovidsp.ovid.com/ovidweb.cgi?T=JS&CSC=Y&NEWS=N&PAGE=fulltext&D=med26&DO=10.1016%2fj.jdent.2024.105486	Alterations of oral microbiota in young children with autism: Unraveling potential biomarkers for early detection	<b>OBJECTIVES</b>: This study investigated the oral microbiota in young children with autism spectrum disorder (ASD) to determine possible alterations in microbial composition and identify potential biomarkers for early detection.	Ovid	Xin Yian	Exclude	Exclude	oral microbiota
https://ovidsp.ovid.com/ovidweb.cgi?T=JS&CSC=Y&NEWS=N&PAGE=fulltext&D=med21&DO=10.1136%2fgutjnl-2020-324015	Underdevelopment of the gut microbiota and bacteria species as non-invasive markers of prediction in children with autism spectrum disorder	<b>OBJECTIVE</b>: The gut microbiota has been suggested to play a role in autism spectrum disorder (ASD). We postulate that children with ASD harbour an altered developmental profile of the gut microbiota distinct from that of typically developing (TD) children. Here, we aimed to characterise compositional and functional alterations in gut microbiome in association with age in children with ASD a…	Ovid	Xin Yian	Exclude	Exclude	about gut predicting ASD
https://ovidsp.ovid.com/ovidweb.cgi?T=JS&CSC=Y&NEWS=N&PAGE=fulltext&D=med11&DO=10.2217%2fbmm.14.12	Gastrointestinal microbiota and metabolite biomarkers in children with autism spectrum disorders	Autism spectrum disorder (ASD) is a neurodevelopmental disorder. Many affected individuals also display symptoms of gastrointestinal (GI) disturbance, suggesting GI factors may play an important role in the pathogenesis of ASD and/or related complications. The current review will focus on evidence supporting a role for the GI microbiota and their fermentation products in the etiology and/or sympt…	Ovid	Xin Yian	Exclude	Exclude	GI-related biomarkers could potentially enable early identification of ASD at risk of GI disturbance,
https://ovidsp.ovid.com/ovidweb.cgi?T=JS&CSC=Y&NEWS=N&PAGE=fulltext&D=med17&DO=10.1016%2fj.psychres.2020.113471	Effects of gut microbial-based treatments on gut microbiota, behavioral symptoms, and gastrointestinal symptoms in children with autism spectrum disorder: A systematic review	Many studies have identified some abnormalities in gastrointestinal (GI) physiology (e.g., increased intestinal permeability, overall microbiota alterations, and gut infection) in children with autism spectrum disorder (ASD). Furthermore, changes in the intestinal flora may be related to GI and ASD symptom severity. Thus, we decided to systematically review the effects of gut microbial-based inte…	Ovid	Xin Yian	Exclude	Exclude	suggestive but not conclusive evidence regarding the efficacy of interventions on GI and behavioral symptoms	review
https://ovidsp.ovid.com/ovidweb.cgi?T=JS&CSC=Y&NEWS=N&PAGE=fulltext&D=med23&DO=10.1007%2fs10803-022-05540-z	Determinants of Leaky Gut and Gut Microbiota Differences in Children With Autism Spectrum Disorder and Their Siblings	Leaky gut hypothesis is one of the well-known theory which tries to explain etiology of Autism Spectrum Disorder (ASD). Unfortunately there is still a gap of evidence to investigate the corner points of the hypothesis. The aim of this study was to investigate the determinants of leaky gut in children with ASD, their siblings and healthy controls. Intestinal microbiota was found to be similar betw…	Ovid	Xin Yian	Exclude	Exclude	leaky gut and comparison with siblings
https://ovidsp.ovid.com/ovidweb.cgi?T=JS&CSC=Y&NEWS=N&PAGE=fulltext&D=med20&DO=10.1038%2fs41598-021-03794-8	The complex interplay between autism spectrum disorder and gut microbiota in children: A comprehensive review	Autism spectrum disorder (ASD) is characterized by defects in social communication and interaction along with restricted interests and/or repetitive behavior. Children with ASD often also experience gastrointestinal (GI) problems in fact incidence of GI problems in ASD is estimated up to 80 percent. Intestinal microbiota, which is a collection of trillions of microorganisms both beneficial and po…	Ovid	Xin Yian	Exclude	Exclude	overview of this exciting emerging field of research.. Mentioned about symptoms relieving need to see the paper
https://ovidsp.ovid.com/ovidweb.cgi?T=JS&CSC=Y&NEWS=N&PAGE=fulltext&D=med16&DO=10.1016%2fj.envres.2019.01.060	Disturbance of trace element and gut microbiota profiles as indicators of autism spectrum disorder: A pilot study of Chinese children	Autism spectrum disorder (ASD) is a neuro-developmental disorder that is characterized by impairments of reciprocal social interaction and restricted stereotyped repetitive behavior. The goal of the present study was to investigate the trace element and gut microbiota profiles of Chinese autistic children and screen out potential metallic or microbial indicators of the disease. One hundred and th…	Ovid	Xin Yian	Exclude	Exclude	Result says reveal the potential pathogenesis of this disease in terms of metal metabolism and gut microecology.
https://ovidsp.ovid.com/ovidweb.cgi?T=JS&CSC=Y&NEWS=N&PAGE=fulltext&D=med19&DO=10.1007%2fs10803-020-04543-y	Dysbiosis of Gut Fungal Microbiota in Children with Autism Spectrum Disorders	In this study, we tested the feces of children with ASD and those of healthy children, and the overall changing of the gut fungal community was observed in ASD children compared with controls. However, there were no abundant fungi populations showed significant variations between the ASD and Control group both at phylum and class level. Among the 507 genera identified, Saccharomyces and Aspergill…	Ovid	Xin Yian	Exclude	Exclude	Gut fungal microbiota
http://dx.doi.org/10.1177/1362361320913364	The link between autism spectrum disorder and gut microbiota: A scoping review	Gut dysfunction and microbial dysbiosis comorbidities are of particular interest in recent autism research, as gastrointestinal distress is present in up to 90% of autism spectrum disorder cases and therefore may play a key role in the pathogenesis of this disorder. This scoping review aims to integrate the results of studies conducted in the past 6 years examining the association between gut mic…	Web of Sciences	Xin Yian	Exclude	Exclude	Result did not mention how probiotic can help, just mention potential
http://dx.doi.org/10.1177/13623613241246911	Probiotics in autism spectrum disorder: Recent insights from animal models	Autism spectrum disorder is a neurodevelopmental disorder characterized by a wide range of behavioral alterations, including impaired social interaction and repetitive behaviors. Numerous pharmacological interventions have been developed for autism spectrum disorder, often proving ineffective and accompanied by a multitude of side effects. The gut microbial alterations observed in individuals wit…	Web of Sciences	Xin Yian	Exclude	Exclude	Animal models. abstract did not tell about result
http://dx.doi.org/10.1080/20473869.2022.2036921	Effects of nutritional interventions in children and adolescents with autism spectrum disorder: an overview based on literature review	Background: Nutrition is important in autism spectrum disorder (ASD). Because nutritional problems of children with ASD can lead to nutritional deficiencies and this can also directly or indirectly affect symptoms related to autism. We investigated the effect of diet and supplementation treatments on gastrointestinal, behavioral or sleep problems based on the results of literature review. Methods…	Web of Sciences	Xin Yian	Exclude	Exclude	The results of the studies of the effectiveness of Gluten-Free and Casein-Free (GFCF) and ketogenic diet to reduce gastrointestinal, behavioral and sleeping problems in children and adolescents were contradictory.
http://dx.doi.org/10.1097/EDE.0000000000000928	Relation Between Infant Microbiota and Autism? Results from a National Cohort Sibling Design Study	Background: Hypotheses concerning adverse effects of changes in microbiota have received much recent attention, but unobserved confounding makes them difficult to test. We investigated whether surrogate markers for potential adverse microbiota change in infancy affected autism risk, addressing unobserved confounding using a sibling study design. Methods: This is a population-based, prospective co…	Web of Sciences	Xin Yian	Exclude	Exclude	Result did not show much about how microbiota affects behavioral of ASD
http://dx.doi.org/10.1016/j.gie.2019.03.857	FECAL MICROBIOTA TRANSPLANTATION FOR CHILDREN WITH AUTISM SPECTRUM DISORDER	Autism spectrum disorders (ASD), with impaired social communication and interactions, restricted, repetitive patterns of behavior/interests/activities, are developmental disability without fully understood etiologies and specific treatment. Previous studies showed increased gastrointestinal(GI) problems and intestinal dysbiosis in patients with ASD. Modulating gut microbiome could alleviate ASD-r…	Web of Sciences	Xin Yian	Exclude	Exclude	FMT
http://dx.doi.org/10.1177/13623613231155324	Psychological, behavioural and biological factors associated with gastrointestinal symptoms in autistic adults and adults with autistic traits	Gastrointestinal symptoms and their relation to physical and mental aspects in adults with an autism spectrum disorder (ASD) are poorly understood, despite their high prevalence. Therefore, the aim of this study is to examine psychological, behavioural and biological factors associated with gastrointestinal symptoms in adults with ASD (traits). We included 31,185 adults from the Lifelines Study. …	Web of Sciences	Xin Yian	Exclude	Exclude	How GI symptoms in ASD affects behavioural
http://dx.doi.org/10.1016/j.jaac.2020.07.655	MICROBIOTA TRANSPLANT THERAPY FOR CHILDREN WITH AUTISM SPECTRUM AND GASTROINTESTINAL DISORDERS	Introduction: The purpose of this review is to discuss Microbiota Transplant Therapy (MTT), a type of intensive intestinal microbiota transplantation (IMT), for people with autism spectrum disorders (ASD) and chronic gastrointestinal disorders (constipation and/or diarrhea).Areas covered: This paper briefly reviews IMT, gastrointestinal symptoms and gastrointestinal bacteria in children with ASD,…	Web of Sciences	Xin Yian	Exclude	Exclude	FMT
							Title include	23
	Scopus = one person 50						Abstract Include	20
	Seorang satu data base						Full paper?	24
	Rule out exclude						Identify based on objective
	Look at title first
	First screen buat color, type reason why you exclude						Create table based on review we seen

## Sheet: Title Abst Screening
	Number of Screeners:	1	If there is only 1 screener, click on the link to the left to make the adjustment.									Do not enter data to the right of this column
			Title/Abstract Decisions									Number of times 1st screener "no", 2nd screener "maybe"	0
DOI ID #	Title	Abstract	Screener 1: No (exclude) or Maybe (go to FT review)	Exclusion Reason	Background, Discussion, or For next paper?	You should not see yellow below	Screener 2: No (exclude) or Maybe (go to FT review)	Exclusion Reason	Background, Discussion, or For next paper?	You should not see yellow below	Do the screeners agree? Should this go to FT review?	Number of times 1st screener "maybe", 2nd screener "no"	0
10.3390/ijms26041513	Review of Elevated Para-Cresol in Autism and Possible Impact on Symptoms	Para-cresol (p-cresol), and its primary human metabolite p-cresol sulfate (pCS), are among the most studied gut-derived metabolites relevant to autism spectrum disorder (ASD). P-cresol is produced by bacterial modification of phenylalanine or tyrosine and is one of many potentially deleterious metabolites produced by the gut microbiota. Seventeen studies have observed p-cresol and/or p-cresol sul…	No	Not Related to Probiotic			No	Not Related to Probiotic			Do not review the FT as this item has been excluded		No	Not Related to Probiotic	Background
10.1038/s41598-025-96840-8	Perinatal exposure to the autism-linked metabolite <i>p</i>-Cresol has limited impact on early development in mice but lasting effects on adult social behavior	Environmental exposures during pregnancy are increasingly recognized as significant risk factors for the offspring health. Perinatal exposure to environmental toxins, including p- Cresol, may disrupt essential physiological processes during critical developmental windows. The perinatal period is particularly critical for neurodevelopment, making the brain particularly vulnerable to external toxin…	No	Not Related to Probiotic			No	Not Related to Probiotic			Do not review the FT as this item has been excluded		Maybe	Systematic Review	Discussion
10.3390/microorganisms13030545	Critical Appraisal of Systematic Reviews Assessing Gut Microbiota and Effect of Probiotic Supplementation in Children with ASD—An Umbrella Review	Given the significance of gut microbiota in autism spectrum disorder (ASD), we aimed to assess the quality of systematic reviews (SRs) of studies assessing gut microbiota and effects of probiotic supplementation in children with ASD. PubMed, EMBASE, PsycINFO, Medline, and Cochrane databases were searched from inception to November 2024. We included SRs of randomised or non-randomized studies repo…	No	Systematic Review	Background		No	Systematic Review	Background		Do not review the FT as this item has been excluded			Animal Study	For next paper
10.3390/nu17061033	Microbiome and Pregnancy Dysbiosis: A Narrative Review on Offspring Health	Background: Emerging evidence suggests that the maternal microbiome plays a crucial role in shaping fetal neurodevelopment, immune programming, and metabolic health. Dysbiosis during pregnancy—whether gastrointestinal, oral, or vaginal—can significantly influence pregnancy outcomes and long-term child health. Materials and Methods : The search was performed using databases such as PubMed, Scopus,…	No	Not Related to Probiotic			No	Not Related to Probiotic			Do not review the FT as this item has been excluded			Not Related to ASD
10.3390/children12020202	Nutritional Factors and Therapeutic Interventions in Autism Spectrum Disorder: A Narrative Review	Objective: To explore recent findings on how nutritional, gastrointestinal, social, and epigenetic factors interact in autism spectrum disorder, highlighting their implications for clinical management and intervention strategies that could improve development and quality of life of affected children. Sources : Studies published from 2000 to 2024 in the PubMed, Web of Science, Scopus, Scielo, Lila…	No	Not Related to Probiotic			No	Not Related to Probiotic			Do not review the FT as this item has been excluded			Gastrointestinal Symptoms
10.3390/nu17030486	Unraveling the Connections: Eating Issues, Microbiome, and Gastrointestinal Symptoms in Autism Spectrum Disorder	Autism spectrum disorder (ASD) is a neurodevelopmental condition characterized by challenges in social communication, restricted interests, and repetitive behaviors. It is also associated with a high prevalence of eating disorders, gastrointestinal (GI) symptoms, and alterations in gut microbiota composition. One of the most pressing concerns is food selectivity. Various eating disorders, such as…	No	Not Related to Probiotic			No	Not Related to Probiotic			Do not review the FT as this item has been excluded			Case Report
10.1038/s41598-025-86740-2	Characterization of gut microbiota on gender and age groups bias in Thai patients with autism spectrum disorder	Autism spectrum disorder (ASD) is a neurodevelopmental disorder characterized by social communication and interaction problems. The prevalence of ASD is increasing globally, with a higher ratio of males to females. Gastrointestinal symptoms are common in individuals with ASD, and gut microbiota has been implicated in the disorder’s development. This study aimed to investigate the gut microbiota a…	No	Gut Microbiome Study	Discussion		No	Gut Microbiome Study	Discussion		Do not review the FT as this item has been excluded			Fecal Microbiota Therapy
10.3390/ijms252313078	An Update on Microbial Interventions in Autism Spectrum Disorder with Gastrointestinal Symptoms	In the United States, autism spectrum disorder (ASD) affects 1 in 33 children and is characterized by atypical social interactions, communication difficulties, and intense, restricted interests. Microbial dysbiosis in the gastrointestinal (GI) tract is frequently observed in individuals with ASD, potentially contributing to behavioral manifestations and correlating with worsening severity. Moreov…	No	Other Form of Review/Analysis	Background		No	Other Form of Review/Analysis	Background		Do not review the FT as this item has been excluded			Study Protocol
10.3390/ijms25126701	Comprehensive Analysis of Gut Microbiota Composition and Functional Metabolism in Children with Autism Spectrum Disorder and Neurotypical Children: Implications for Sex-Based Differences and Metabolic Dysregulation	This study aimed to investigate the gut microbiota composition in children with autism spectrum disorder (ASD) compared to neurotypical (NT) children, with a focus on identifying potential differences in gut bacteria between these groups. The microbiota was analyzed through the massive sequencing of region V3–V4 of the 16S RNA gene, utilizing DNA extracted from stool samples of participants. Our …	No	Gut Microbiome Study	Discussion		No	Gut Microbiome Study	Discussion		Do not review the FT as this item has been excluded			Meta-analysis
10.5765/jkacap.230075	Cutting-Edge Research on Eating Disorders Beyond Eating: Comprehensive Understanding Linking Autism, Gut-Brain Axis, Gut Microbiota, Digital Tools, and Food Addiction	The societal and healthcare consequences of eating disorders are significant, burdening medical systems and the wider social structure. In this Special Section, a review titled “Autism Spectrum Disorder and Eating Problem: The Imbalance of Gut Microbiota and the Gut-Brain Axis Hypothesis,” [1] investigates the intricate relationship between ASD and eating challenges experienced by children and ad…	No	Pathophysiology Study	Discussion		No	Pathophysiology Study	Discussion		Do not review the FT as this item has been excluded			Other Form of Review/Analysis
10.5765/jkacap.230063	Autism Spectrum Disorder and Eating Problems: The Imbalance of Gut Microbiota and the Gut-Brain Axis Hypothesis	This review explores the complexities of autism spectrum disorder (ASD), primarily focusing on the significant eating challenges faced by children and adolescents with this neurodevelopmental condition. It is common for individuals with ASD to exhibit heightened sensitivity to various sensory aspects of food such as taste, texture, smell, and visual appeal, leading to restricted and less diverse …	No	Not Related to Probiotic			No	Not Related to Probiotic			Do not review the FT as this item has been excluded			Dietary Intervention
10.15557/PiMR.2024.0022	The gut microbiota as a therapeutic target in children with autism spectrum disorder – current literature review	Powszechność zjawiska, jakim jest zaburzenie ze spektrum autyzmu (autism spectrum disorder, ASD), specyfika pacjentów pediatrycznych oraz determinacja rodziców chorych dzieci stale napędzają wzrost zainteresowania badaczy tematem potencjalnych form leczenia ASD. Czynników etiologicznych wpływających na rozwój ASD jest wiele i zapewne w miarę rozwoju nauki będą poznawane kolejne. Obecnie powszechn…	No	Not Related to Probiotic			No	Not Related to Probiotic			Do not review the FT as this item has been excluded			Oral Microbiome Study
10.2147/NDT.S488001	Fecal Microbiota Transplantation in Children with Autism	Purpose: This research aimed to explore the clinical efficacy of fecal microbiota transplantation (FMT) in treating children with autism spectrum disorder (ASD). Methods: In this single-arm prospective study, every participant received FMT therapy, followed by an 8-week follow-up. Children unable to swallow lyophilized capsules (Caps) received fecal solution through transendoscopic enteral tube (…	No	Fecal Microbiota Therapy	Discussion		No	Fecal Microbiota Therapy	Discussion		Do not review the FT as this item has been excluded			Gut Microbiome Study
10.3390/jof10110730	Characterization of Yeast Isolated from the Gut Microbiota of Tunisian Children with Autism Spectrum Disorder	Research on the microbiota–gut–brain axis in autism has primarily focused on bacteria, with limited attention to fungi. There is a growing interest in understanding the involvement of fungi, particularly Candida , in patients with autism spectrum disorder. The aim of this study was to assess the prevalence, antifungal susceptibility profiles and virulence factors of Candida isolates from the guts…	No	Not Related to Probiotic			No	Not Related to Probiotic			Do not review the FT as this item has been excluded			Pathophysiology Study
10.3390/diagnostics14222536	Utilizing Artificial Intelligence for Microbiome Decision-Making: Autism Spectrum Disorder in Children from Bosnia and Herzegovina	Background/Objectives: The study of microbiome composition shows positive indications for application in the diagnosis and treatment of many conditions and diseases. One such condition is autism spectrum disorder (ASD). We aimed to analyze gut microbiome samples from children in Bosnia and Herzegovina to identify microbial differences between neurotypical children and those with ASD. Additionally…	No	Gut Microbiome Study	Discussion		No	Gut Microbiome Study	Discussion		Do not review the FT as this item has been excluded			Not in English
10.1038/s41467-024-53934-7	Large-scale metagenomic analysis of oral microbiomes reveals markers for autism spectrum disorders	The link between the oral microbiome and neurodevelopmental disorders remains a compelling hypothesis, still requiring confirmation in large-scale datasets. Leveraging over 7000 whole-genome sequenced salivary samples from 2025 US families with children diagnosed with autism spectrum disorders (ASD), our cross-sectional study shows that the oral microbiome composition can discriminate ASD subject…	No	Oral Microbiome Study	Discussion		No	Oral Microbiome Study	Discussion		Do not review the FT as this item has been excluded
10.3390/microorganisms12102041	Stratification of Gut Microbiota Profiling Based on Autism Neuropsychological Assessments	Autism spectrum disorder (ASD) is a neurodevelopmental disorder. Investigations of gut microbiota (GM) play an important role in deciphering disease severity and symptoms. Overall, we stratified 70 ASD patients by neuropsychological assessment, based on Calibrated Severity Scores (CSSs) of the Autism Diagnostic Observation Schedule-Second edition (ADOS-2), Child Behavior Checklist (CBCL) and inte…	No	Gut Microbiome Study	Discussion		No	Gut Microbiome Study	Discussion		Do not review the FT as this item has been excluded
10.3390/microorganisms12102006	Metataxonomic and Immunological Analysis of Feces from Children with or without Phelan–McDermid Syndrome	Phelan–McDermid syndrome (PMS) is a neurodevelopmental disorder characterized by a developmental delay and autism spectrum disorder (ASD)-like behaviors. Emerging research suggests a link between gut microbiota and neuropsychiatric conditions, including PMS. This study aimed to investigate the fecal microbiota and immune profiles of children with PMS compared to healthy controls. Fecal samples we…	No	Not Related to ASD			No	Not Related to ASD			Do not review the FT as this item has been excluded
10.1038/s41598-024-72962-3	Unraveling the relative abundance of psychobiotic bacteria in children with Autism Spectrum Disorder	Autism Spectrum Disorder (ASD) is a complex neurodevelopmental disorder characterized by social deficits. Accumulated evidence has shown a link between alterations in the composition of gut microbiota and both neurobehavioural and gastrointestinal symptoms in children with ASD which are related to the genera Lactobacillus and Bifidobacterium . These genera have been recently categorized as “psych…	No	Gut Microbiome Study	Discussion		No	Gut Microbiome Study	Discussion		Do not review the FT as this item has been excluded
10.1038/s41598-024-73700-5	<i>Turicibacter</i> and <i>Catenibacterium</i> as potential biomarkers in autism spectrum disorders	Autism spectrum disorders (ASD) are neurodevelopmental disorders characterized by social, behavioral, and cognitive impairments. Several comorbidities, including gastrointestinal (GI) dysregulations, are frequently reported in ASD children. Although studies in animals have shown the crucial role of the microbiota in key aspects of neurodevelopment, there is currently no consensus on how the alter…	No	Gut Microbiome Study	Discussion		No	Gut Microbiome Study	Discussion		Do not review the FT as this item has been excluded
10.3390/foods13183010	Exploring Dietary Interventions in Autism Spectrum Disorder	Autism spectrum disorder (ASD) involves social communication difficulties and repetitive behaviors, and it has a growing prevalence worldwide. Symptoms include cognitive impairments, gastrointestinal (GI) issues, feeding difficulties, and psychological problems. A significant concern in ASD is food selectivity, leading to nutrient deficiencies. Common GI issues in ASD, such as constipation and ir…	No	Not Related to Probiotic			No	Not Related to Probiotic			Do not review the FT as this item has been excluded
10.3390/children11080931	Contributions of Artificial Intelligence to Analysis of Gut Microbiota in Autism Spectrum Disorder: A Systematic Review	Background: Autism spectrum disorder (ASD) is a highly heterogeneous neurodevelopmental disorder whose etiology is not known today, but everything indicates that it is multifactorial. For example, genetic and epigenetic factors seem to be involved in the etiology of ASD. In recent years, there has been an increase in studies on the implications of gut microbiota (GM) on the behavior of children w…	No	Not Related to Probiotic			No	Not Related to Probiotic			Do not review the FT as this item has been excluded
10.3390/nu16152382	Harnessing the Gut Microbiome: To What Extent Can Pre-/Probiotics Alleviate Immune Activation in Autism Spectrum Disorder?	Children diagnosed with autism spectrum disorder (ASD) are at an increased risk of experiencing gastrointestinal (GI) discomfort, which has been linked to dysfunctions in the microbiome–gut–brain axis. The bidirectional communication between gut and brain plays a crucial role in the overall health of individuals, and alterations in the gut microbiome can contribute to immune activation and gut–br…	No	Systematic Review	Background		No	Systematic Review	Background		Do not review the FT as this item has been excluded
10.1186/s13052-024-01692-z	Effect of probiotics on children with autism spectrum disorders: a meta-analysis	Background Researches have found that alteration of intestinal flora may be closely related to the development of autism spectrum disorder (ASD). However, whether probiotics supplementation has a protective effect on ASD remains controversial. This meta-analysis aimed to analyze the outcome of probiotics in the treatment of ASD children. Methods The Pubmed, Cochrane Library, Web of Science and Em…	No	Meta-analysis	Background		No	Meta-analysis	Background		Do not review the FT as this item has been excluded
10.1186/s13034-024-00774-4	Antibiotic use and risk of autism spectrum disorder and attention-deficit/hyperactivity disorder: a population-based cohort study	Background The gut microbiota is believed to influence neurodevelopment through the gut–brain axis, but prior studies have shown inconsistent results regarding early childhood antibiotic exposure and subsequent risk of autism spectrum disorder (ASD) and attention-deficit/hyperactivity disorder (ADHD). The purpose of this study was to evaluate the hypothesis that exposure to antibacterial agents i…	No	Not Related to Probiotic			No	Not Related to Probiotic			Do not review the FT as this item has been excluded
10.3390/nu16131988	Modulation of Gut Microbiome and Autism Symptoms of ASD Children Supplemented with Biological Response Modifier: A Randomized, Double-Blinded, Placebo-Controlled Pilot Study	The etiology and mechanisms of autism and autism spectrum disorder (ASD) are not yet fully understood. There is currently no treatment for ASD for providing significant improvement in core symptoms. Recent studies suggest, however, that ASD is associated with gut dysbiosis, indicating that modulation of gut microbiota in children with ASD may thus reduce the manifestation of ASD symptoms. The aim…	No	Not Related to Probiotic			No	Not Related to Probiotic			Do not review the FT as this item has been excluded
10.1128/msystems.00503-24	Precision synbiotics increase gut microbiome diversity and improve gastrointestinal symptoms in a pilot open-label study for autism spectrum disorder	ABSTRACT The efficacy of prebiotics and probiotics (synbiotics when combined) to improve symptoms associated with autism spectrum disorder (ASD) has shown considerable inter-study variation, likely due to the complex, heterogeneous nature of the disorder and its associated behavioral, developmental, and gastrointestinal symptoms. Here, we present a precision synbiotic supplementation study in 296…	Maybe				Maybe				YES! Review the FT of this item
10.3390/nu16101401	Ketogenic Diet Induced Shifts in the Gut Microbiome Associate with Changes to Inflammatory Cytokines and Brain-Related miRNAs in Children with Autism Spectrum Disorder	In this interventional pilot study, we investigated the effects of a modified ketogenic diet (KD) on children with autism spectrum disorder (ASD). We previously observed improved behavioral symptoms in this cohort following the KD; this trial was registered with Clinicaltrials.gov (NCT02477904). This report details the alterations observed in the microbiota, inflammation markers, and microRNAs of…	No	Dietary Intervention	Discussion		No	Dietary Intervention	Discussion		Do not review the FT as this item has been excluded
10.7759/cureus.53305	Enteric Dysbiosis in Children With Autism Spectrum Disorder and Associated Response to Stress	Background Microbiome studies in humans, though limited, have facilitated the evaluation of the potential connection between the microbiome and brain function. Children with autism spectrum disorder (ASD) have several behavioral challenges and avoidant/restrictive food intake disorder, which may contribute to gut microbiome dysbiosis. Aim The aim of this study is to examine the extent to which th…	No	Gut Microbiome Study	Discussion		No	Gut Microbiome Study	Discussion		Do not review the FT as this item has been excluded
10.3390/nu16040549	Between Dysbiosis, Maternal Immune Activation and Autism: Is There a Common Pathway?	Autism spectrum disorder (ASD) is a neuropsychiatric condition characterized by impaired social interactions and repetitive stereotyped behaviors. Growing evidence highlights an important role of the gut–brain–microbiome axis in the pathogenesis of ASD. Research indicates an abnormal composition of the gut microbiome and the potential involvement of bacterial molecules in neuroinflammation and br…	No	Not Related to Probiotic			No	Not Related to Probiotic			Do not review the FT as this item has been excluded
10.1038/s41598-024-54717-2	Gut microbiome and serum amino acid metabolome alterations in autism spectrum disorder	Gut microbiota and their metabolic products might play important roles in regulating the pathogenesis of autism spectrum disorder (ASD). The purpose of this study was to characterize gut microbiota and serum amino acid metabolome profiles in children with ASD. A non-randomized controlled study was carried out to analyze the alterations in the intestinal microbiota and their metabolites in patient…	No	Gut Microbiome Study	Discussion		No	Gut Microbiome Study	Discussion		Do not review the FT as this item has been excluded
10.1038/s41598-023-50601-7	A robust microbiome signature for autism spectrum disorder across different studies using machine learning	Autism spectrum disorder (ASD) is a highly complex neurodevelopmental disorder characterized by deficits in sociability and repetitive behaviour, however there is a great heterogeneity within other comorbidities that accompany ASD. Recently, gut microbiome has been pointed out as a plausible contributing factor for ASD development as individuals diagnosed with ASD often suffer from intestinal pro…	No	Not Related to Probiotic			No	Not Related to Probiotic			Do not review the FT as this item has been excluded
10.3390/ijms242417432	The Role of Short-Chain Fatty Acids and Altered Microbiota Composition in Autism Spectrum Disorder: A Comprehensive Literature Review	Autism spectrum disorder (ASD) is a complex neurodevelopmental condition characterized by deficits in communication and social interactions, restrictive and repetitive behavior, and a wide range of cognitive impediments. The prevalence of ASD tripled in the last 20 years and now affects 1 in 44 children. Although ASD’s etiology is not yet elucidated, a growing body of evidence shows that it stems…	No	Not Related to Probiotic			No	Not Related to Probiotic			Do not review the FT as this item has been excluded
10.3390/ijms242316660	Microbiota in Autism Spectrum Disorder: A Systematic Review	Autism spectrum disorder (ASD) is a complex neurodevelopmental condition characterized by several core symptoms: restricted interests, communication difficulties, and impaired social interactions. Many ASD children experience gastrointestinal functional disorders, impacting their well-being. Emerging evidence suggests that a gut microbiota imbalance may exacerbate core and gastrointestinal sympto…	No	Gut Microbiome Study			No	Gut Microbiome Study			Do not review the FT as this item has been excluded
10.3389/fncel.2023.1268126	Unveiling the interplay between NSAID-induced dysbiosis and autoimmune liver disease in children: insights into the hidden gateway to autism spectrum disorders. Evidence from ex vivo, in vivo, and clinical studies	Autism spectrum disorders (ASD) represent a diverse group of neuropsychiatric conditions, and recent evidence has suggested a connection between ASD and microbial dysbiosis. Immune and gastrointestinal dysfunction are associated with dysbiosis, and there are indications that modulating the microbiota could improve ASD-related behaviors. Additionally, recent findings highlighted the significant im…	No	Not Related to Probiotic			No	Not Related to Probiotic			Do not review the FT as this item has been excluded
10.1192/j.eurpsy.2023.732	Potential associations of food allergy and altered neurodevelopment in children	Introduction Allergic immune reactions and adverse reactions to foods, have been described as having growth concerns in children with food allergy. Moreover, immune dysregulation and inflammation have been documented as typical hallmarks in both allergic and neurodevelopmental conditions. Objectives In this review, we address the association of food allergy and altered neurodevelopment in childre…	No	Not Related to ASD			No	Not Related to ASD			Do not review the FT as this item has been excluded
10.2478/arsm-2023-0015	Neuroprotection Through Probiotic Intervention: Lessons From Autism Research	Probiotics, live microorganisms with potential health benefits, have gained significant research interest for their impact on gut microbiota and neuroprotection. This paper highlights insights from two collaborative studies focusing on probiotics' multifaceted role in addressing autism spectrum disorder (ASD) and mitigating glutamate excitotoxicity. In the first study (Meguid et al., 2022), probi…	No	Other Form of Review/Analysis	Background		No	Other Form of Review/Analysis	Background		Do not review the FT as this item has been excluded
10.1155/2023/5993628	Efficacy of Faecal Microbiota Transplantation for the Treatment of Autism in Children: Meta-Analysis of Randomised Controlled Trials	Objective . Evidence-based research methods were applied to assess the efficacy of faecal microbiota transplantation (FMT) for the treatment of autism in children. Methods . We searched the Chinese Biomedical Literature, CNKI, Wanfang, PubMed, Embase, Web of Science, and the Cochrane Library databases to collect randomised controlled trials on faecal microbiota transplantation for the treatment o…	No	Fecal Microbiota Therapy	Discussion		No	Fecal Microbiota Therapy	Discussion		Do not review the FT as this item has been excluded
10.3390/medsci11040073	An Open-Label Case Series of Glutathione Use for Symptomatic Management in Children with Autism Spectrum Disorder	Simple Summary Autism spectrum disorder (ASD) is a neurodevelopmental disorder that can cause impaired social–emotional interactions, impaired language and communication skills, repetitive or restrictive behaviors, and sometimes aggressive behavior. An emerging topic in research is the imbalance between bodily oxidative systems and anti-oxidative stress in autism spectrum cases. Glutathione (an a…	No	Not Related to Probiotic			No	Not Related to Probiotic			Do not review the FT as this item has been excluded
10.3390/metabo13121183	Once upon a Time Oral Microbiota: A Cinderella or a Protagonist in Autism Spectrum Disorder?	Autism spectrum disorder (ASD) is a neurodevelopmental disorder evolving over the lifetime of individuals. The oral and gut microbial ecosystems are closely connected to each other and the brain and are potentially involved in neurodevelopmental diseases. This narrative review aims to identify all the available evidence emerging from observational studies focused on the role of the oral microbiom…	No	Oral Microbiome Study			No	Oral Microbiome Study			Do not review the FT as this item has been excluded
10.1155/2023/7838601	Colonic Endoscopic Tubing Is Safe and Effective Approach for Washed Microbiota Transplantation in Autistic Children	Background . Washed microbiota transplantation (WMT) as the improved methods of fecal microbiota transplantation has been employed as a therapeutic approach for ameliorating symptoms associated with autism spectrum disorder (ASD). In this context, colonic transendoscopic enteral tubing (TET) has been utilized as a novel procedure for administering WMT. Methods . Data of children with ASD who rece…	No	Fecal Microbiota Therapy	Discussion		No	Fecal Microbiota Therapy	Discussion		Do not review the FT as this item has been excluded
10.1186/s13099-023-00575-8	Gut microbiota and autism spectrum disorders: where do we stand?	Background Children with autism spectrum disorder (ASD) often have digestive problems and microbial imbalances in their guts, suggesting that these conditions may play a role in the development of the disorder. Scopus-based research on the gut microbiota and ASD was examined in this bibliometric analysis to shed light on the current state of research and identify potential hotspots for future wor…	No	Gut Microbiome Study	Discussion		No	Gut Microbiome Study	Discussion		Do not review the FT as this item has been excluded
10.1038/s41598-023-46566-2	Altered Gut Microbiota and Short-chain Fatty Acids in Chinese Children with Constipated Autism Spectrum Disorder	Gastrointestinal symptoms are more prevalent in children with autism spectrum disorder (ASD) than in typically developing (TD) children. Constipation is a significant gastrointestinal comorbidity of ASD, but the associations among constipated autism spectrum disorder (C-ASD), microbiota and short-chain fatty acids (SCFAs) are still debated. We enrolled 80 children, divided into the C-ASD group (n…	No	Gut Microbiome Study	Discussion		No	Gut Microbiome Study	Discussion		Do not review the FT as this item has been excluded
10.1038/s41598-023-45534-0	Age and severity-dependent gut microbiota alterations in Tunisian children with autism spectrum disorder	Alterations in gut microbiota and short chain fatty acids (SCFA) have been reported in autism spectrum disorder (ASD). We analysed the gut microbiota and fecal SCFA in Tunisian autistic children from 4 to 10&#xa0;years, and results were compared to those obtained from a group of siblings (SIB) and children from the general population (GP). ASD patients presented different gut microbiota profiles …	No	Gut Microbiome Study	Discussion		No	Gut Microbiome Study	Discussion		Do not review the FT as this item has been excluded
10.1186/s12887-023-04292-8	Gut microbiota signature in children with autism spectrum disorder who suffered from chronic gastrointestinal symptoms	Background Children diagnosed with autism spectrum disorder (ASD) frequently suffer from persistent gastrointestinal symptoms, such as constipation and diarrhea. Various studies have highlighted differences in gut microbiota composition between individuals with ASD and healthy controls of similar ages. However, it’s essential to recognize that these disparities may be influenced by cultural pract…	No	Gut Microbiome Study			No	Gut Microbiome Study			Do not review the FT as this item has been excluded
10.1017/gmb.2023.16	The gut microbiome in children with mood, anxiety, and neurodevelopmental disorders: An umbrella review	Research on the gut microbiome and mental health among children and adolescents is growing. This umbrella review provides a high-level overview of current evidence syntheses to amalgamate current research and inform future directions. Searches were conducted across seven databases for peer-reviewed pediatric (&lt;18&#xa0;years) review literature. Studies reporting gut microbiome composition and/o…	No	Gut Microbiome Study			No	Gut Microbiome Study			Do not review the FT as this item has been excluded
10.1128/msystems.00415-23	Sodium butyrate facilitates CRHR2 expression to alleviate HPA axis hyperactivity in autism-like rats induced by prenatal lipopolysaccharides through histone deacetylase inhibition	ABSTRACT Short-chain fatty acids (SCFAs, especially butyric acid) have been demonstrated to play a promising role in the development of autism spectrum disorders (ASD). Recently, the hypothalamic–pituitary–adrenal (HPA) axis is also suggested to increase the risk of ASD. However, the mechanism underlying SCFAs and HPA axis in ASD development remains unknown. Here, we show that children with ASD e…	No	Not Related to Probiotic			No	Not Related to Probiotic			Do not review the FT as this item has been excluded
10.1038/s41522-023-00421-4	Donor-recipient specificity and age-dependency in fecal microbiota therapy and probiotic resolution of gastrointestinal symptoms	Fecal microbiota transplantation (FMT) has proven to be an effective treatment for recurrent Clostridioides difficile infection (rCDI) in both adult and pediatric patients. However, as microbiome development is a critical factor in children, it remains unclear whether adult fecal donors can provide age-appropriate functional restoration in pediatric patients. To address this issue, we conducted a…	No	Fecal Microbiota Therapy	Discussion		No	Fecal Microbiota Therapy	Discussion		Do not review the FT as this item has been excluded
10.3390/diagnostics13142387	A Two-Step Single Plex PCR Method for Evaluating Key Colonic Microbiota Markers in Young Mexicans with Autism Spectrum Disorders: Protocol and Pilot Epidemiological Application	Many neurological disorders have a distinctive colonic microbiome (CM) signature. Particularly, children with autism spectrum disorders (ASD) exhibit a very dissimilar CM when compared to neurotypical (NT) ones, mostly at the species level. Thus far, knowledge on this matter comes from high-throughput (yet very expensive and time-consuming) analytical platforms, such as massive high-throughput se…	No	Gut Microbiome Study	Discussion		No	Gut Microbiome Study	Discussion		Do not review the FT as this item has been excluded
10.3390/children10071103	Genus-Level Analysis of Gut Microbiota in Children with Autism Spectrum Disorder: A Mini Review	Autism is a global health problem, probably due to a combination of genetic and environmental factors. There is emerging data that the gut microbiome of autistic children differs from the one of typically developing children and it is important to know which bacterial genera may be related to autism. We searched different databases using specific keywords and inclusion criteria and identified the…	No	Gut Microbiome Study	Discussion		No	Gut Microbiome Study	Discussion		Do not review the FT as this item has been excluded
10.3390/brainsci13060972	Exploring the Potential Role of ADAM 17 and ADAM 22 in the Etiology of Autism Spectrum Disorders	Background: Autism spectrum disorder (ASD) encompasses a group of disorders characterized by difficulties with social interaction and repetitive behavior. The condition is supposed to originate from early shifts in brain development, while the underlying processes are unknown. Moreover, a considerable number of patients with ASD experience digestive difficulties. Metalloproteases (ADAMs) are a cl…	No	Not Related to Probiotic			No	Not Related to Probiotic			Do not review the FT as this item has been excluded
10.3390/microorganisms11030806	Efficacy of Fecal Microbiota Transplant on Behavioral and Gastrointestinal Symptoms in Pediatric Autism: A Systematic Review	Background and Aims: There is a high prevalence of gastrointestinal-related (GI) symptoms among children with autism spectrum disorder (ASD), which is associated with the severity of behavioral symptoms. Fecal microbiota transplantation (FMT) is a proposed therapeutic strategy that aims to address the dysregulation of the gut microbiome among children with ASD. Our study performed the first syste…	No	Fecal Microbiota Therapy	Discussion		No	Fecal Microbiota Therapy	Discussion		Do not review the FT as this item has been excluded
10.3390/nu15061415	Effects of Probiotics on Autism Spectrum Disorder in Children: A Systematic Review and Meta-Analysis of Clinical Trials	Many studies have explored the efficacy of probiotics on autism spectrum disorder (ASD) in children, but there is no consensus on the curative effect. This systematic review and meta-analysis aimed to comprehensively investigate whether probiotics could improve behavioral symptoms in children with ASD. A systematic database search was conducted and a total of seven studies were included in the me…	No	Systematic Review	Background		No	Systematic Review	Background		Do not review the FT as this item has been excluded
10.3390/microorganisms11020414	In Vitro Fermentation of Edible Mushrooms: Effects on Faecal Microbiota Characteristics of Autistic and Neurotypical Children	Children with autism spectrum disorder (ASD) often suffer gastrointestinal disturbances consistent with gut microbiota (GM) alterations. Treatment with pro/prebiotics may potentially alleviate gut symptoms, but the evidence for prebiotics is scarce. This study aims to evaluate the effects of edible mushrooms ( Pleurotus , Basidiomycota) and prebiotic compounds on GM composition and metabolite pro…	No	Dietary Intervention	Discussion		No	Dietary Intervention	Discussion		Do not review the FT as this item has been excluded
10.3390/microorganisms11020291	Gut Microbiota Analysis and In Silico Biomarker Detection of Children with Autism Spectrum Disorder across Cohorts	The study of human gut microbiota has attracted increasing interest in the fields of life science and healthcare. However, the complicated and interconnected associations between gut microbiota and human diseases are still difficult to determine in a predictive fashion. Artificial intelligence such as machine learning (ML) and deep learning can assist in processing and interpreting biological dat…	No	Gut Microbiome Study	Discussion		No	Gut Microbiome Study	Discussion		Do not review the FT as this item has been excluded
10.1038/s41398-023-02335-3	Maternal brain reactive antibodies profile in autism spectrum disorder: an update	Autism spectrum disorder (ASD) is a heterogeneous neurodevelopmental disorder with multifactorial etiologies involving both genetic and environmental factors. In the past two decades it has become clear that in utero exposure to toxins, inflammation, microbiome, and antibodies (Abs), may play a role in the etiology of ASD. Maternal brain-reactive Abs, present in 10–20% of mothers of a child with …	No	Not Related to Probiotic			No	Not Related to Probiotic			Do not review the FT as this item has been excluded
10.3390/ijms232113481	Shotgun Metagenomics Study Suggests Alteration in Sulfur Metabolism and Oxidative Stress in Children with Autism and Improvement after Microbiota Transfer Therapy	Links between gut microbiota and autism spectrum disorder (ASD) have been explored in many studies using 16S rRNA gene amplicon and shotgun sequencing. Based on these links, microbiome therapies have been proposed to improve gastrointestinal (GI) and ASD symptoms in ASD individuals. Previously, our open-label microbiota transfer therapy (MTT) study provided insight into the changes in the gut mic…	No	Not Related to Probiotic			No	Not Related to Probiotic			Do not review the FT as this item has been excluded
10.1192/j.eurpsy.2022.206	Microbiota, Immune System and Autism Spectrum Disorders: An Integrative Model Towards Novel Treatment Options	The functioning of the central nervous system (CNS) is the result of the integration of bidirectional messages between the brain and peripheral organs. Despite the anatomical separation, gut microbiota, i.e., the microorganisms colonising the gastrointestinal tract, is related to the CNS through the so-called “gut–brain axis” that is also involved in immune processes. The recent literature indica…	No	Not Related to Probiotic			No	Not Related to Probiotic			Do not review the FT as this item has been excluded
10.1101/2022.03.18.484910	Meta-analysis of the autism gut microbiome identifies factors influencing study discrepancies and machine learning classification	Autism Spectrum Disorder (ASD) is a severe neurodevelopmental disorder and accumulating evidence has suggested that dysbiosis of the gut microbiome plays an essential role. However, a body of research has investigated the ASD gut microbiome without consensus as to whether or how the ASD microbiome differs from neurotypical children. Here, we evaluate the underlying factors leading to study discre…	No	Not Related to Probiotic			No	Not Related to Probiotic			Do not review the FT as this item has been excluded
10.1002/fft2.125	Plant food bioactives and its effects on gut microbiota profile modulation for better brain health and functioning in Autism Spectrum Disorder individuals: A review	Recent advances in gut microbiota researches are establishing the association between food, gut microbiota, and brain health. Previously unknown communication networks between inhabiting microbes within the gut linings and the brain are being uncovered. The nature of the interaction between gut microbiota and the brain is a new frontier of research exploration. Diet plays an important role in mod…	No	Not Related to Probiotic			No	Not Related to Probiotic			Do not review the FT as this item has been excluded
10.1101/2022.02.25.482051	Decoupling diet from microbiome dynamics results in model mis-specification that implicitly annuls potential associations between the microbiome and disease phenotypes-ruling out any role of the microbiome in autism (Yap et al. 2021) likely a premature conclusion	Recently, and in a tour de force effort, Yap et al. performed a comprehensive association analysis of factors such as demographics, psychometrics, diet, stool metagenomics, stool consistency, and genome-wide SNP genotypes with autism in 247 Australian children. Surprisingly, the authors suggest their data show a strong correlation between diet and autism spectrum disorder (ASD) but only negligibl…	No	Dietary Intervention	Discussion		No	Dietary Intervention	Discussion		Do not review the FT as this item has been excluded
10.1371/journal.pone.0263109	The role of probiotics in children with autism spectrum disorders: A study protocol for a randomised controlled trial	Background Autism spectrum disorder (ASD) is a neurological and developmental condition that begins in infancy or earlier and lasts through the individual’s lifetime. The aetiology and mechanisms of ASD are not yet fully understood, and current treatment comprises mainly education and rehabilitation, without significant improvement in the core symptoms. Recent studies suggest that microbiota chan…	No	Study Protocol			No	Study Protocol			Do not review the FT as this item has been excluded
10.21164/pomjlifesci.852	Gut-brain axis and the risk of autism spectrum disorders	Autism spectrum disorders (ASD) are a complex group of developmental pathologies characterized by the disorders of social interaction and communication, along with repetitive restrictive behavior. Many factors are associated with the development of ASD, including genetic and environmental factors such as nutritional deficiencies, infections, immune system dysfunctions, and allergies. The human gu…	No	Not Related to Probiotic			No	Not Related to Probiotic			Do not review the FT as this item has been excluded
10.7759/cureus.32313	A Systematic Review of Mixed Studies Exploring the Effects of Probiotics on Gut-Microbiome to Modulate Therapy in Children With Autism Spectrum Disorder	Autism spectrum disorder(ASD) is a complex neurodevelopmental disorder characterized by social deficits, repetitive typical behaviors, insistence on the same routines, and communication impairments. The prevalence of ASD has increased in the past decade.&#xa0;While we are aware that there is no cure for ASD, attempts are being made to reduce its symptoms and improve the learning, overall growth, …	No	Systematic Review	Background		No	Systematic Review	Background		Do not review the FT as this item has been excluded
10.3390/ijerph192417020	Metabolic and Proteomic Profiles Reveal the Response of the ASD-Associated Resistant Strain 6-1 of <i>Lactobacillus plantarum</i> to Propionic Acid	Autism spectrum disorder (ASD) seriously affects children’s health. In our previous study, we isolated and identified a bacterium ( Lactobacillus plantarum strain 6-1) that is resistant to propionic acid (PA), which has been reported to play a significant role in the formation of ASD. In order to elucidate the mechanism of the resistance to PA, this study investigated the change in the metabolic …	No	Not Related to Probiotic			No	Not Related to Probiotic			Do not review the FT as this item has been excluded
10.3390/children9121834	Physical Activity, Gut Microbiota, and Genetic Background for Children and Adolescents with Autism Spectrum Disorder	It is estimated that one in 100 children worldwide has been diagnosed with autism spectrum disorder (ASD). Children with ASD frequently suffer from gut dysbiosis and gastrointestinal issues, findings which possibly play a role in the pathogenesis and/or severity of their condition. Physical activity may have a positive effect on the composition of the intestinal microbiota of healthy adults. Howe…	No	Not Related to Probiotic			No	Not Related to Probiotic			Do not review the FT as this item has been excluded
10.2147/NDT.S382571	Fecal Microbiota Transplantation in Autism Spectrum Disorder	Autism spectrum disorder (ASD) is a group of neurodevelopmental disorders that begin in infancy. In recent years, the incidence of ASD in the world is increasing year by year. At present, the etiology and pathogenesis of ASD are not clear, and effective treatments are still lacking. In addition to neurobehavioral symptoms, children with ASD often have obvious gastrointestinal symptoms. Gut microb…	No	Fecal Microbiota Therapy			No	Fecal Microbiota Therapy			Do not review the FT as this item has been excluded
10.3390/microorganisms10102009	Gut Microbiota Profiles in Children and Adolescents with Psychiatric Disorders	The aim of our work is to summarize the current state of knowledge on gut microbiota differences in children and adolescents with psychiatric disorders. To find the relevant articles, the PubMed, Web of Science, and Google Scholar databases were searched. Articles in English presenting original data and comparing the composition of gut microbiota in child psychiatric patients with gut microbiota …	No	Gut Microbiome Study			No	Gut Microbiome Study			Do not review the FT as this item has been excluded
10.3390/women2030023	Attention-Deficit/Hyperactivity Disorder and the Gut Microbiota–Gut–Brain Axis: Closing Research Gaps through Female Inclusion in Study Design	The gastrointestinal tract harbors a densely populated community of microbes that exhibits sexual dimorphism. Dysbiosis of this community has been associated with chronic human disease states ranging from metabolic diseases to neuropsychiatric disorders (NPDs). The gut microbiota–gut–brain axis (GMGBA) is a bi-directional pathway that facilitates the interaction of the gut microflora with host ph…	No	Not Related to Probiotic			No	Not Related to Probiotic			Do not review the FT as this item has been excluded
10.3390/metabo12090797	Urinary Untargeted Metabolic Profile Differentiates Children with Autism from Their Unaffected Siblings	Autism Spectrum Disorder (ASD) encompasses a clinical spectrum of neurodevelopmental conditions that display significant heterogeneity in etiology, symptomatology, and severity. We previously compared 30 young children with idiopathic ASD and 30 unrelated typically-developing controls, detecting an imbalance in several compounds belonging mainly to the metabolism of purines, tryptophan and other …	No	Not Related to Probiotic			No	Not Related to Probiotic			Do not review the FT as this item has been excluded
10.3390/jcm11185263	Randomized Double-Blind Crossover Study for Evaluating a Probiotic Mixture on Gastrointestinal and Behavioral Symptoms of Autistic Children	Autism spectrum disorders (ASDs) represent a diagnostic challenge with a still partially uncertain etiology, in which genetic and environmental factors have now been assessed. Among the hypotheses underlying the involvement of biological and environmental factors, the gut–brain axis is of particular interest in autism spectrum disorders. Several studies have highlighted the related incidence of p…	Maybe				Maybe				YES! Review the FT of this item
10.1038/s41398-022-02149-9	Maternal immune activation induces autism-like changes in behavior, neuroinflammatory profile and gut microbiota in mouse offspring of both sexes	Autism Spectrum Disorder (ASD) is a sex-biased neurodevelopmental disorder with a male to female prevalence of 4:1, characterized by persistent deficits in social communication and interaction and restricted-repetitive patterns of behavior, interests or activities. Microbiota alterations as well as signs of neuroinflammation have been also reported in ASD. The involvement of immune dysregulation …	No	Not Related to Probiotic			No	Not Related to Probiotic			Do not review the FT as this item has been excluded
10.3390/metabo12070611	Vitamin D Status in Children with Autism Spectrum Disorders: Determinants and Effects of the Response to Probiotic Supplementation	A relationship between the presence of clinical symptoms and gastrointestinal (GI) disturbances associated with nutritional deficiencies, including vitamin D (25(OH)D) deficiency, has been observed in autism spectrum disorder (ASD). The aim was to evaluate 25(OH)D levels according to the annual rhythm cycle, gender, the severity of autism, nutritional or clinical status, inflammatory and metaboli…	Maybe				Maybe				YES! Review the FT of this item
10.3390/metabo12060562	Bee Pollen and Probiotics May Alter Brain Neuropeptide Levels in a Rodent Model of Autism Spectrum Disorders	Neuropeptides play a major role in maintaining normal brain development in children. Dysfunction of some specific neuropeptides can lead to autism spectrum disorders (ASD) in terms of social interaction and repetitive behavior, but the exact underlying etiological mechanisms are still not clear. In this study, we used an animal model of autism to investigate the role of bee pollen and probiotic i…	No	Animal Study	Background		No	Animal Study	Background		Do not review the FT as this item has been excluded
10.3390/genes13061098	Identifying Rare Genetic Variants of Immune Mediators as Risk Factors for Autism Spectrum Disorder	Autism spectrum disorder (ASD) affects more than 1% of children, and there is no viable pharmacotherapeutic agent to treat the core symptoms of ASD. Studies have shown that children with ASD show changes in their levels of immune response molecules. Our previous studies have shown that ASD is more common in children with folate receptor autoantibodies. We also found that children with ASD have ab…	No	Not Related to Probiotic			No	Not Related to Probiotic			Do not review the FT as this item has been excluded
10.3390/metabo12050371	Central Nervous System Metabolism in Autism, Epilepsy and Developmental Delays: A Cerebrospinal Fluid Analysis	Neurodevelopmental disorders are associated with metabolic pathway imbalances; however, most metabolic measurements are made peripherally, leaving central metabolic disturbances under-investigated. Cerebrospinal fluid obtained intraoperatively from children with autism spectrum disorder (ASD, n = 34), developmental delays (DD, n = 20), and those without known DD/ASD ( n = 34) was analyzed using l…	No	Not Related to Probiotic			No	Not Related to Probiotic			Do not review the FT as this item has been excluded
10.3390/life12030367	CRISPR-Cas Systems in Gut Microbiome of Children with Autism Spectrum Disorders	The human gut microbiome is associated with various diseases, including autism spectrum disorders (ASD). Variations of the taxonomical composition in the gut microbiome of children with ASD have been observed repeatedly. However, features and parameters of the microbiome CRISPR-Cas systems in ASD have not been investigated yet. Here, we demonstrate such an analysis in order to describe the overal…	No	Gut Microbiome Study	Discussion		No	Gut Microbiome Study	Discussion		Do not review the FT as this item has been excluded
10.3390/biomedicines10030560	Pathophysiological Studies of Monoaminergic Neurotransmission Systems in Valproic Acid-Induced Model of Autism Spectrum Disorder	Autism spectrum disorder (ASD) is a neurodevelopmental disorder with complex etiology. The core syndromes of ASD are deficits in social communication and self-restricted interests and repetitive behaviors. Social communication relies on the proper integration of sensory and motor functions, which is tightly interwoven with the limbic function of reward, motivation, and emotion in the brain. Monoa…	No	Pathophysiology Study	Background		No	Pathophysiology Study	Background		Do not review the FT as this item has been excluded
10.3390/pathogens11020193	Pathogenic Infections during Pregnancy and the Consequences for Fetal Brain Development	Pathogens comprised of viruses, bacteria, gut microbiome, and parasites are a leading cause of ever-emerging diseases in humans. Studying pathogens for their ability to cause diseases is a topic of critical discussion among scientists and pharmaceutical centers for effective drug development that diagnose, treat, and prevent infection-associated disorders. Pathogens impact health either directly …	No	Not Related to Probiotic			No	Not Related to Probiotic			Do not review the FT as this item has been excluded
10.1136/bmjopen-2021-051613	FTACMT study protocol: a multicentre, double-blind, randomised, placebo-controlled trial of faecal microbiota transplantation for autism spectrum disorder	Introduction Autism spectrum disorder (ASD) is a complicated diffuse developmental disorder that commonly involves gastrointestinal distress and dysbacteriosis. Emerging lines of evidence have shown faecal microbiota transplantation (FMT) to be a potential therapeutic strategy for improving the clinical outcomes of patients with ASD by re-establishing their intestinal microflora. We are undertaki…	No	Fecal Microbiota Therapy			No	Fecal Microbiota Therapy			Do not review the FT as this item has been excluded
10.1038/s41598-022-05480-9	Changes in the stool and oropharyngeal microbiome in obsessive-compulsive disorder	Although the etiology of obsessive–compulsive disorder (OCD) is largely unknown, it is accepted that OCD is a complex disorder. There is a known bi-directional interaction between the gut microbiome and brain activity. Several authors have reported associations between changes in gut microbiota and neuropsychiatric disorders, including depression or autism. Furthermore, a pediatric-onset neuropsy…	No	Not Related to ASD			No	Not Related to ASD			Do not review the FT as this item has been excluded
10.3390/jcm11020442	Could <i>Candida</i> Overgrowth Be Involved in the Pathophysiology of Autism?	The purpose of this review is to summarize the current acquiredknowledge of Candida overgrowth in the intestine as a possible etiology of autism spectrum disorder (ASD). The influence of Candida sp. on the immune system, brain, and behavior of children with ASD isdescribed. The benefits of interventions such as a carbohydrates-exclusion diet, probiotic supplementation, antifungal agents, fecal mi…	No	Pathophysiology Study	Background		No	Pathophysiology Study	Background		Do not review the FT as this item has been excluded
10.2478/prolas-2021-0062	Specific Carbohydrate Diet (SCD/GAPS) and Dietary Supplements for Children with Autistic Spectrum Disorder	The objective of the study was to investigate the potential of a specific carbohydrate diet and selected dietary supplements in reducing some autistic spectrum disorder (ASD) symptoms in children. This was a quantitative, non-blinded, non-randomised three-month pilot study of a dietary and nutritional intervention. The study participants were 17 children from Latvia and the United Kingdom with a …	No	Dietary Intervention	Discussion		No	Dietary Intervention	Discussion		Do not review the FT as this item has been excluded
10.3390/ijms221810052	The Impact of Gut Microbiota-Derived Metabolites in Autism Spectrum Disorders	Autism Spectrum Disorder (ASD) is a set of neurodevelopmental disorders characterised by behavioural impairment and deficiencies in social interaction and communication. A recent study estimated that 1 in 89 children have developed some form of ASD in European countries. Moreover, there is no specific treatment and since ASD is not a single clinical entity, the identification of molecular biomark…	No	Not Related to Probiotic			No	Not Related to Probiotic			Do not review the FT as this item has been excluded
10.1192/bjo.2021.752	Can probiotics benefit young people with autism spectrum disorders?	Aims The aims are to evaluate the effectiveness of Probiotics on young people with Autism Spectrum Disorder. We hypothesized that there will be an improvement of the comorbid gastrointestinal symptoms that can accompany Autism Spectrum Disorder. We believe that the use of probiotics can exert bidirectional effects on the gut-brain axis which may result in improvements in core Autism symptoms. Met…	No	Systematic Review	Discussion		No	Systematic Review	Discussion		Do not review the FT as this item has been excluded
10.7717/peerj.11103	The autistic-like behaviors development during weaning and sexual maturation in VPA-induced autistic-like rats is accompanied by gut microbiota dysbiosis	Researches on gut microbiota in autism have mostly focused on children, but the dynamic changes of gut microbiota from weaning to adulthood were still not clear because of the difficulty of diagnosing autism. In this study, autistic-like rats indued by valproate (VPA) were tracked from weaning (end of breastfeeding; four weeks old) to sexual maturation (food; eight weeks old). Autistic-like rats …	No	Animal Study	Background		No	Animal Study	Background		Do not review the FT as this item has been excluded
10.7717/peerj.10946	Comparison of gut microbiota between adults with autism spectrum disorder and obese adults	Background Autism spectrum disorder (ASD) and obesity are serious global public health problems. Studies have shown that ASD children are at a higher risk of obesity than the general population. To investigate the gut microbe characteristics of adults ASD and obese adults, we compared the gut microbiota of adults with ASD to obese adults. Methods The fecal samples were collected from 21 adult pat…	No	Not Related to Probiotic			No	Not Related to Probiotic			Do not review the FT as this item has been excluded
10.3389/fnins.2021.635925	Dysbiotic Gut Microbiota and Dysregulation of Cytokine Profile in Children and Teens With Autism Spectrum Disorder	Inflammation and the gut-brain axis have been implicated in the pathogenesis of Autism spectrum disorders (ASDs). To further understand the relationship between aberrant immune responses and dysbiotic features of the gut microbiome in ASD, we enrolled 45 ASD individuals and 41 healthy control subjects with ages ranging from 2-19 years. We found that ASD group subjects have significantly higher pl…	No	Not Related to Probiotic			No	Not Related to Probiotic			Do not review the FT as this item has been excluded
10.1128/mSystems.01006-21	The Fecal Microbiome and Metabolome of Pitt Hopkins Syndrome, a Severe Autism Spectrum Disorder	ABSTRACT Alterations to the gut microbiome have been reported between children with autism spectrum disorders (ASDs) and typically developing (TD) children. Characterizing these differences has led to the proposal of new treatments for ASD, such as probiotic interventions and fecal matter transplants. However, no study to date has characterized the gut microbiome or metabolome in Pitt Hopkins syn…	No	Gut Microbiome Study	Background		No	Gut Microbiome Study	Background		Do not review the FT as this item has been excluded
10.3390/pediatric13040071	Exploration of Relationships among Clinical Gastrointestinal Indicators and Social and Sensory Symptom Severity in Children with Autism Spectrum Disorder	Autism Spectrum Disorders (ASD) are associated with co-morbidities such as gastrointestinal (GI) symptomatology, which in the absence of known causes are potential indicators of gut microbiota that may influence behavior. This study’s purpose was to explore relationships among clinical GI indicators—diet, abdominal pain, and stool status—and ASD symptom severity, specifically social and sensory s…	No	Not Related to Probiotic			No	Not Related to Probiotic			Do not review the FT as this item has been excluded
10.1038/s41598-021-03794-8	Commercial microbiota test revealed differences in the composition of intestinal microorganisms between children with autism spectrum disorders and neurotypical peers	The early-life modifications of intestinal microbiota may impact children's subsequent emotional and cognitive development. Studies show that some bacteria species in gut microbiota, and the lack of others, may play a key role in autism spectrum disorders (ASD) development. Fecal samples were obtained from three groups of children: 16 healthy, 24 with allergies (ALG), and 33 with ASD (probiotics …	No	Gut Microbiome Study			No	Gut Microbiome Study			Do not review the FT as this item has been excluded
10.3390/nu13103300	Altered Gut Microbiota in Korean Children with Autism Spectrum Disorders	Autism spectrum disorder (ASD) is a neurodevelopmental disorder characterized by social and behavioral impairments. Recent studies have suggested that gut microbiota play a critical role in ASD pathogenesis. Herein, we investigated the fecal microflora of Korean ASD children to determine gut microbiota profiles associated with ASD. Specifically, fecal samples were obtained from 54 children with A…	No	Gut Microbiome Study			No	Gut Microbiome Study			Do not review the FT as this item has been excluded
10.3390/medicina57090893	Neuroinflammation in Autism and Supplementation Based on Omega-3 Polyunsaturated Fatty Acids: A Narrative Review	Autism Spectrum Disorder (ASD) is a complex neurodevelopmental disorder characterized by persistent deficits in social communication and social interaction across multiple contexts and restricted, repetitive patterns of behavior, interests and activities. The maternal status of polyunsaturated fatty acids (PUFA) regulates microglial activity and neuroinflammatory pathways during a child’s brain d…	No	Not Related to Probiotic			No	Not Related to Probiotic			Do not review the FT as this item has been excluded
10.1186/s13099-021-00448-y	The use of biomarkers associated with leaky gut as a diagnostic tool for early intervention in autism spectrum disorder: a systematic review	Background Innovative research highlighted the probable connection between autism spectrum disorder (ASD) and gut microbiota as many autistic individuals have gastrointestinal problems as co-morbidities. This review emphasizes the role of altered gut microbiota observed frequently in autistic patients, and the mechanisms through which such alterations may trigger leaky gut. Main body Different ba…	No	Not Related to Probiotic			No	Not Related to Probiotic			Do not review the FT as this item has been excluded
10.3390/nu13062036	<i>Lactobacillus plantarum</i> PS128 and Other Probiotics in Children and Adolescents with Autism Spectrum Disorder: A Real-World Experience	Autism Spectrum Disorder is a neurodevelopmental disorder. Recent data suggest that probiotics can reduce some symptoms of this disorder and Lactobacillus plantarum PS128 has been reported to be especially useful. We recruited a sample of 131 autistic children and adolescents (M:F = 122:19; age: 86.1 ± 41.1 months) and evaluated their changes after use of probiotics by mean of CGI. We found some …	Maybe				Maybe				YES! Review the FT of this item
10.3390/ijerph18020667	Exploring the Association of Autism Spectrum Disorders and Constipation through Analysis of the Gut Microbiome	Over the past two decades, research into the role of the gut microbiome in regulating the central nervous system has rapidly increased. Several neurodevelopmental diseases have been linked to the unbalance of gut microbiota, including autism. Children on the autism spectrum often suffer from gastrointestinal symptoms, including constipation, which is four times more prevalent than it is in childr…	No	Not Related to Probiotic			No	Not Related to Probiotic			Do not review the FT as this item has been excluded
10.3390/ijms21176274	Proteomics and Metabolomics Approaches towards a Functional Insight onto AUTISM Spectrum Disorders: Phenotype Stratification and Biomarker Discovery	Autism spectrum disorders (ASDs) are neurodevelopmental disorders characterized by behavioral alterations and currently affect about 1% of children. Significant genetic factors and mechanisms underline the causation of ASD. Indeed, many affected individuals are diagnosed with chromosomal abnormalities, submicroscopic deletions or duplications, single-gene disorders or variants. However, a range o…	No	Not Related to Probiotic			No	Not Related to Probiotic			Do not review the FT as this item has been excluded
10.3390/ijms21082797	The Influence of Food Intake Specificity in Children with Autism on Gut Microbiota	Autism spectrum disorder (ASD) is a complex of neurodevelopmental conditions with increasing incidence. The microbiota of children with ASD is distinct from neurotypical children, their food habits are also different, and it is known that nutrient intake influences microbiota in a specific way. Thus, this study investigates the food habits of children with ASD and their association with the gut m…	No	Dietary Intervention			No	Dietary Intervention			Do not review the FT as this item has been excluded
10.1101/2020.03.10.984872	A quasi-paired cohort strategy reveals the impaired detoxifying function of microbes in the gut of autistic children	Growing evidence suggests that autism spectrum disorder (ASD) is highly associated with dysbiosis in the gut microbiome. However, results of metagenome-based microbiome studies are not always consistent due to great individual diversity that overwhelms disease-associated alterations. Here, we proposed a novel analysis strategy,quasi-paired cohort, and applied it to a metagenomic study of ASD micr…	No	Not Related to Probiotic			No	Not Related to Probiotic			Do not review the FT as this item has been excluded
10.1128/mSphere.00314-20	Distinct Fecal and Plasma Metabolites in Children with Autism Spectrum Disorders and Their Modulation after Microbiota Transfer Therapy	ABSTRACT Accumulating evidence has strengthened a link between dysbiotic gut microbiota and autism. Fecal microbiota transplant (FMT) is a promising therapy to repair dysbiotic gut microbiota. We previously performed intensive FMT called microbiota transfer therapy (MTT) for children with autism spectrum disorders (ASD) and observed a substantial improvement of gastrointestinal and behavioral sym…	No	Fecal Microbiota Therapy			No	Fecal Microbiota Therapy			Do not review the FT as this item has been excluded
10.3390/nu12061573	Use of Non-Pharmacological Supplementations in Children and Adolescents with Attention Deficit/Hyperactivity Disorder: A Critical Review	Attention deficit hyperactivity disorder (ADHD) is a common neurodevelopmental disorder in children and adolescents, with environmental and biological causal influences. Pharmacological medication is the first choice in ADHD treatment; recently, many studies have concentrated on dietary supplementation approaches to address nutritional deficiencies, to which part of non-responses to medications h…	No	Not Related to Probiotic			No	Not Related to Probiotic			Do not review the FT as this item has been excluded
10.1155/2020/8396708	The Gut Microbiota and Oxidative Stress in Autism Spectrum Disorders (ASD)	Autism spectrum disorders (ASDs) are a kind of neurodevelopmental disorder with rapidly increasing morbidity. In recent years, many studies have proposed a possible link between ASD and multiple environmental as well as genetic risk factors; nevertheless, recent studies have still failed to identify the specific pathogenesis. An analysis of the literature showed that oxidative stress and redox im…	No	Gut Microbiome Study			No	Gut Microbiome Study			Do not review the FT as this item has been excluded
10.3390/ijerph17176372	Gastrointestinal Symptoms and Feeding Problems and Their Associations with Dietary Interventions, Food Supplement Use, and Behavioral Characteristics in a Sample of Children and Adolescents with Autism Spectrum Disorders	Autism spectrum disorders (ASD) are characterized by impairments in social interaction, communication, and restricted, stereotyped behavior. Gastrointestinal (GI), nutritional, and feeding problems are often reported in ASD. We investigated the prevalence of GI symptoms, food selectivity, and mealtime difficulties, and their associations with dietary interventions, food supplement use, and behavi…	No	Dietary Intervention			No	Dietary Intervention			Do not review the FT as this item has been excluded
10.3390/nu12030792	Composition of Gut Microbiota in Children with Autism Spectrum Disorder: A Systematic Review and Meta-Analysis	Background: Autism spectrum disorder (ASD) is a public health problem and has a prevalence of 0.6%–1.7% in children. As well as psychiatric symptoms, dysbiosis and gastrointestinal comorbidities are also frequently reported. The gut–brain microbiota axis suggests that there is a form of communication between microbiota and the brain underlying some neurological disabilities. The aim of this study…	No	Gut Microbiome Study			No	Gut Microbiome Study			Do not review the FT as this item has been excluded
10.3390/ijerph17082647	The Role of Microbiome, Dietary Supplements, and Probiotics in Autism Spectrum Disorder	Autism spectrum disorder (ASD) is a serious neurodevelopmental disorder characterized by the impairment of the cognitive function of a child. Studies suggested that the intestinal microbiota has a critical role in the function and regulation of the central nervous system, neuroimmune system and neuroendocrine system. Any adverse changes in the gut–brain axis may cause serious disease. Food prefer…	No	Other Form of Review/Analysis			No	Other Form of Review/Analysis			Do not review the FT as this item has been excluded
10.1186/s13099-020-0346-1	Gut microbiota changes in children with autism spectrum disorder: a systematic review	Background As more animal studies start to disentangle pathways linking the gut microbial ecosystem and neurobehavioral traits, human studies have grown rapidly. Many have since investigated the bidirectional communication between the gastrointestinal tract and the central nervous system, specifically on the effects of microbial composition on the brain and development. Methods Our review at the …	No	Gut Microbiome Study			No	Gut Microbiome Study			Do not review the FT as this item has been excluded
10.21203/rs.2.16845/v4	Autism spectrum disorder is associated with gut microbiota disorder in children	Background: The aim of this study was to evaluate the occurrence and clinical characteristics of autism spectrum disorder (ASD) associated to the stable state of the gut microbiota. Methods: A total of 9 children with ASD and 6 healthy children used as control were selected and feces samples were collected from all of them. The 16S gene ribosomal RNA sequencing was used to analyze the difference …	No	Gut Microbiome Study	Background		No	Gut Microbiome Study	Background		Do not review the FT as this item has been excluded
10.1371/journal.pone.0221921	Prenatal antibiotics exposure and the risk of autism spectrum disorders: A population-based cohort study	Background Prenatal antibiotic exposure induces changes in infants’ gut microbiota composition and is suggested as a possible contributor in the development of autism spectrum disorders (ASD). In this study, we examined the association between prenatal antibiotic exposure and the risk of ASD. Methods This was a population-based cohort study utilizing the Manitoba Population Research Data Reposito…	No	Pathophysiology Study	Background		No	Pathophysiology Study	Background		Do not review the FT as this item has been excluded
10.1186/s12974-019-1666-2	Maternal elevated salt consumption and the development of autism spectrum disorder in the offspring	Autism spectrum disorder (ASD) is a prevalent neurodevelopmental condition with no known etiology or cure. Several possible contributing factors, both genetic and environmental, are being actively investigated. Amongst these, maternal immune dysregulation has been identified as potentially involved in promoting ASD in the offspring. Indeed, ASD-like behaviors have been observed in studies using t…	No	Other Form of Review/Analysis			No	Other Form of Review/Analysis			Do not review the FT as this item has been excluded
10.1038/s41598-019-42183-0	Long-term benefit of Microbiota Transfer Therapy on autism symptoms and gut microbiota	Many studies have reported abnormal gut microbiota in individuals with Autism Spectrum Disorders (ASD), suggesting a link between gut microbiome and autism-like behaviors. Modifying the gut microbiome is a potential route to improve gastrointestinal (GI) and behavioral symptoms in children with ASD, and fecal microbiota transplant could transform the dysbiotic gut microbiome toward a healthy one …	No	Fecal Microbiota Therapy	For next paper		No	Fecal Microbiota Therapy	For next paper		Do not review the FT as this item has been excluded
10.1128/mSystems.00321-18	Alterations in Gut Glutamate Metabolism Associated with Changes in Gut Microbiota Composition in Children with Autism Spectrum Disorder	ABSTRACT Changes in the gut microenvironment may influence the pathogenesis of autism spectrum disorders (ASD). Here, we investigated the composition of the gut microbiota and metabolites in children with ASD. Ninety-two children with ASD and 42 age-matched children exhibiting typical development (TD) were enrolled in the two-stage study. In the discovery stage, shotgun metagenomic sequencing and…	No	Not Related to Probiotic			No	Not Related to Probiotic			Do not review the FT as this item has been excluded
10.1038/s41522-018-0073-2	The ketogenic diet influences taxonomic and functional composition of the gut microbiota in children with severe epilepsy	The gut microbiota has been linked to various neurological disorders via the gut–brain axis. Diet influences the composition of the gut microbiota. The ketogenic diet (KD) is a high-fat, adequate-protein, low-carbohydrate diet established for treatment of therapy-resistant epilepsy in children. Its efficacy in reducing seizures has been confirmed, but the mechanisms remain elusive. The diet has a…	No	Dietary Intervention			No	Dietary Intervention			Do not review the FT as this item has been excluded
10.1038/s41598-018-36430-z	Altered gut microbiota and short chain fatty acids in Chinese children with autism spectrum disorder	Autism spectrum disorder (ASD) is a neurodevelopmental disorder that is characterized by impairments in social interactions and communication, restricted interests and repetitive behaviors. Several studies report a high prevalence of gastrointestinal (GI) symptoms in autistic individuals. Cumulative evidence reveals that the gut microbiota and its metabolites (especially short-chain fatty acids, …	No	Not Related to Probiotic			No	Not Related to Probiotic			Do not review the FT as this item has been excluded
10.1371/journal.pone.0210064	Pilot study of probiotic/colostrum supplementation on gut function in children with autism and gastrointestinal symptoms	Over half of all children with autism spectrum disorders (ASD) have gastrointestinal (GI) co-morbidities including chronic constipation, diarrhea, and irritable bowel syndrome. The severity of these symptoms has been correlated with the degree of GI microbial dysbiosis. The study objective was to assess tolerability of a probiotic (Bifidobacterium infantis) in combination with a bovine colostrum …	No	Gastrointestinal Symptoms			No	Gastrointestinal Symptoms			Do not review the FT as this item has been excluded
10.1038/s41598-018-32219-2	Analysis of gut microbiota profiles and microbe-disease associations in children with autism spectrum disorders in China	Autism spectrum disorder (ASD) is a set of complex neurodevelopmental disorders. Recent studies reported that children with ASD have altered gut microbiota profiles compared with typical development (TD) children. However, few studies on gut bacteria of children with ASD have been conducted in China. Here, in order to elucidate changes of fecal microbiota in children with ASD, 16S rRNA sequencing…	No	Pathophysiology Study			No	Pathophysiology Study			Do not review the FT as this item has been excluded
10.3389/fnins.2018.00515	Diet Can Impact Microbiota Composition in Children With Autism Spectrum Disorder	Diet is one of the most influential environmental factors in determining the composition of the gastrointestinal microbiota. Microbial dysbiosis in children with Autism Spectrum Disorder (ASD) and the impact of some bacterial taxa on symptoms of ASD has been recognized. Children with ASD are often described as picky eaters with low intake of fiber-rich foods, including fruits and vegetables. Howe…	No	Not Related to Probiotic			No	Not Related to Probiotic			Do not review the FT as this item has been excluded
10.3390/medsci6020029	Clostridium Bacteria and Autism Spectrum Conditions: A Systematic Review and Hypothetical Contribution of Environmental Glyphosate Levels	Nowadays, there seems to be a consensus about the multifactorial nature of autism spectrum disorders (ASD). The literature provides hypotheses dealing with numerous environmental factors and genes accounting for the apparently higher prevalence of this condition. Researchers have shown evidence regarding the impact of gut bacteria on neurological outcomes, altering behavior and potentially affect…	No	Systematic Review			No	Systematic Review			Do not review the FT as this item has been excluded
10.1101/319236	Crowdsourced study of children with autism and their typically developing siblings identifies differences in taxonomic and predicted function for stool-associated microbes using exact sequence variant analysis.	The existence of a link between the gut microbiome and autism spectrum disorder (ASD) is well established in mice, but in human populations efforts to identify microbial biomarkers have been limited due to problems stratifying participants within the broad phenotype of ASD and a lack of appropriately matched controls. To overcome these limitations and investigate the relationship between ASD and …	No	Not Related to Probiotic			No	Not Related to Probiotic			Do not review the FT as this item has been excluded
10.11604/pamj.2018.31.152.14142	Could Nodding Syndrome (NS) in Northern Uganda be an environmentally induced alteration of ancestral microbiota?	Hippocrates stated in 460-C.370 BC that, “All diseases begin in the Gut.” This statement may be beginning to have meanings in the advent of new diseases such as Nodding Syndrome (NS) and Autism Spectrum Disorder (ASD). Interestingly, a recent publication from China in the journal of microbiology in 2017 suggests that high grain diet had dynamically shifted the composition of mucosa-associated mic…	No	Not Related to Probiotic			No	Not Related to Probiotic			Do not review the FT as this item has been excluded
10.1186/s40168-018-0523-3	A prebiotic intervention study in children with autism spectrum disorders (ASDs)	Background Different dietary approaches, such as gluten and casein free diets, or the use of probiotics and prebiotics have been suggested in autistic spectrum disorders in order to reduce gastrointestinal (GI) disturbances. GI symptoms are of particular interest in this population due to prevalence and correlation with the severity of behavioural traits. Nowadays, there is lack of strong evidenc…	No	Not Related to Probiotic			No	Not Related to Probiotic			Do not review the FT as this item has been excluded
10.1186/s13229-018-0218-4	Identification of urinary metabolites that correlate with clinical improvements in children with autism treated with sulforaphane from broccoli	Background Children with autism spectrum disorder (ASD) have urinary metabolites suggesting impairments in several pathways, including oxidative stress, inflammation, mitochondrial dysfunction, and gut microbiome alterations. Sulforaphane, a supplement with indirect antioxidant effects that are derived from broccoli sprouts and seeds, was recently shown to lead to improvements in behavior and soc…	No	Not Related to Probiotic			No	Not Related to Probiotic			Do not review the FT as this item has been excluded
10.4103/jnrp.jnrp_331_17	Role of exclusive breastfeeding in conferring protection in children at-risk for autism spectrum disorder: results from a sibling case-control study	Background: Gut microflora influences neural development through complex mechanisms. Feeding practices, especially breastfeeding influence gut microbiome and thereby play a pivotal role in immune and neural development. Current understandings of the role of healthy distal gut microflora in the development of immune and neural systems provide insights into immunological mechanisms as one of the po…	No	Not Related to Probiotic			No	Not Related to Probiotic			Do not review the FT as this item has been excluded
10.1371/journal.pone.0186377	Mitochondrial dysfunction in the gastrointestinal mucosa of children with autism: A blinded case-control study	Gastrointestinal (GI) symptoms are prevalent in autism spectrum disorder (ASD) but the pathophysiology is poorly understood. Imbalances in the enteric microbiome have been associated with ASD and can cause GI dysfunction potentially through disruption of mitochondrial function as microbiome metabolites modulate mitochondrial function and mitochondrial dysfunction is highly associated with GI symp…	No	Gastrointestinal Symptoms			No	Gastrointestinal Symptoms			Do not review the FT as this item has been excluded
10.26444/jpccr/81300	Participation of gastrointestinal microbiome in the pathogenesis and symptoms of autism according to the theory of brain-intestinal axis interaction	Autism is a disorder involving a number of symptoms. It is included in the overall development disorders. The disease is characterized by spreading and progressive behavioral disorders, usually manifesting in early childhood and continuing also through adulthood. Epidemiological data emphasize the importance of the problem and the need to develop studies using modern molecular methods and next-ge…	No	Pathophysiology Study			No	Pathophysiology Study			Do not review the FT as this item has been excluded
10.1186/s12866-017-1096-1	Effect of vitamin A supplementation on gut microbiota in children with autism spectrum disorders - a pilot study	Background Dysbiosis of gut microbiota are commonly reported in autism spectrum disorder (ASD) and may contribute to behavioral impairment. Vitamin A (VA) plays a role in regulation of gut microbiota. This study was performed to investigate the role of VA in the changes of gut microbiota and changes of autism functions in children with ASD. Results Sixty four, aged 1 to 8 years old children with …	No	Not Related to Probiotic			No	Not Related to Probiotic			Do not review the FT as this item has been excluded
10.1186/s13041-017-0292-0	Modeling environmental risk factors of autism in mice induces IBD-related gut microbial dysbiosis and hyperserotonemia	Autism spectrum disorder (ASD) is a range of neurodevelopmental conditions that are sharply increasing in prevalence worldwide. Intriguingly, ASD is often accompanied by an array of systemic aberrations including (1) increased serotonin, (2) various modes of gastrointestinal disorders, and (3) inflammatory bowel disease (IBD), albeit the underlying cause for such comorbidities remains uncertain. …	No	Not Related to Probiotic			No	Not Related to Probiotic			Do not review the FT as this item has been excluded
10.1186/s40168-016-0225-7	Microbiota Transfer Therapy alters gut ecosystem and improves gastrointestinal and autism symptoms: an open-label study	Background Autism spectrum disorders (ASD) are complex neurobiological disorders that impair social interactions and communication and lead to restricted, repetitive, and stereotyped patterns of behavior, interests, and activities. The causes of these disorders remain poorly understood, but gut microbiota, the 1013 bacteria in the human intestines, have been implicated because children with ASD o…	No	Fecal Microbiota Therapy			No	Fecal Microbiota Therapy			Do not review the FT as this item has been excluded
10.1155/2016/3597209	Neuroinflammation in Autism: Plausible Role of Maternal Inflammation, Dietary Omega 3, and Microbiota	Several genetic causes of autism spectrum disorder (ASD) have been identified. However, more recent work has highlighted that certain environmental exposures early in life may also account for some cases of autism. Environmental insults during pregnancy, such as infection or malnutrition, seem to dramatically impact brain development. Maternal viral or bacterial infections have been characterized…	No	Not Related to Probiotic			No	Not Related to Probiotic			Do not review the FT as this item has been excluded
https://www.proquest.com/scholarly-journals/identification-treatment-pathophysiological/docview/1866535125/se-2?accountid=136938	Identification and Treatment of Pathophysiological Comorbidities of Autism Spectrum Disorder to Achieve Optimal Outcomes	Despite the fact that the prevalence of autism spectrum disorder (ASD) continues to rise, no effective medical treatments have become standard of care. In this paper we review some of the pathophysiological abnormalities associated with ASD and their potential associated treatments. Overall, there is evidence for some children with ASD being affected by seizure and epilepsy, neurotransmitter dysf…	No	Not Related to Probiotic			No	Not Related to Probiotic			Do not review the FT as this item has been excluded
10.1186/s13229-016-0109-5	Urinary metabolomics of young Italian autistic children supports abnormal tryptophan and purine metabolism	Background Autism spectrum disorder (ASD) is still diagnosed through behavioral observation, due to a lack of laboratory biomarkers, which could greatly aid clinicians in providing earlier and more reliable diagnoses. Metabolomics on human biofluids provides a sensitive tool to identify metabolite profiles potentially usable as biomarkers for ASD. Initial metabolomic studies, analyzing urines and…	No	Not Related to Probiotic			No	Not Related to Probiotic			Do not review the FT as this item has been excluded
10.1186/s12967-016-1058-7	Microbiota and neurologic diseases: potential effects of probiotics	Background The microbiota colonizing the gastrointestinal tract have been associated with both gastrointestinal and extra-gastrointestinal diseases. In recent years, considerable interest has been devoted to their role in the development of neurologic diseases, as many studies have described bidirectional communication between the central nervous system and the gut, the so-called "microbiota-gut-…	No	Pathophysiology Study			No	Pathophysiology Study			Do not review the FT as this item has been excluded
10.1186/s12888-016-0887-5	Gut to brain interaction in Autism Spectrum Disorders: a randomized controlled trial on the role of probiotics on clinical, biochemical and neurophysiological parameters	Background A high prevalence of a variety of gastrointestinal (GI) symptoms is frequently reported in patients with Autism Spectrum Disorders (ASD). The GI disturbances in ASD might be linked to gut dysbiosis representing the observable phenotype of a "gut-brain axis" disruption. The exploitation of strategies which can restore normal gut microbiota and reduce the gut production and absorption of…	No	Study Protocol	Discussion		No	Study Protocol	Discussion		Do not review the FT as this item has been excluded
10.1155/2016/9485412	Urinary 3-(3-Hydroxyphenyl)-3-hydroxypropionic Acid, 3-Hydroxyphenylacetic Acid, and 3-Hydroxyhippuric Acid Are Elevated in Children with Autism Spectrum Disorders	Autism spectrum disorders (ASDs) are a group of mental illnesses highly correlated with gut microbiota. Recent studies have shown that some abnormal aromatic metabolites in autism patients are presumably derived from overgrown Clostridium species in gut, which may be used for diagnostic purposes. In this paper, a GC/MS based metabolomic approach was utilized to seek similar biomarkers by analyzin…	No	Not Related to Probiotic			No	Not Related to Probiotic			Do not review the FT as this item has been excluded
10.1371/journal.pone.0137725	Comparison of Fecal Microbiota in Children with Autism Spectrum Disorders and Neurotypical Siblings in the Simons Simplex Collection	In order to assess potential associations between autism spectrum disorder (ASD) phenotype, functional GI disorders and fecal microbiota, we recruited simplex families, which had only a single ASD proband and neurotypical (NT) siblings, through the Simons Simplex Community at the Interactive Autism Network (SSC@IAN). Fecal samples and metadata related to functional GI disorders and diet were coll…	No	Gut Microbiome Study			No	Gut Microbiome Study			Do not review the FT as this item has been excluded
10.2147/PHMT.S85717	Gastrointestinal symptoms and autism spectrum disorder: links and risks – a possible new overlap syndrome	Autism spectrum disorder (ASD) is a genetically determined neurodevelopmental brain disorder presenting with restricted, repetitive patterns of behaviors, interests, and activities, or persistent deficits in social communication and social interaction. ASD is characterized by many different clinical endophenotypes and is potentially linked with certain comorbidities. According to current recommen…	No	Gastrointestinal Symptoms			No	Gastrointestinal Symptoms			Do not review the FT as this item has been excluded
10.3402/mehd.v26.26914	Gut bacteria in children with autism spectrum disorders: challenges and promise of studying how a complex community influences a complex disease	Recent studies suggest a role for the microbiota in autism spectrum disorders (ASD), potentially arising from their role in modulating the immune system and gastrointestinal (GI) function or from gut-brain interactions dependent or independent from the immune system. GI problems such as chronic constipation and/or diarrhea are common in children with ASD, and significantly worsen their behavior a…	No	Other Form of Review/Analysis			No	Other Form of Review/Analysis			Do not review the FT as this item has been excluded
10.3402/mehd.v26.26555	Towards large-cohort comparative studies to define the factors influencing the gut microbial community structure of ASD patients	Differences in the gut microbiota have been reported between individuals with autism spectrum disorders (ASD) and neurotypical controls, although direct evidence that changes in the microbiome contribute to causing ASD has been scarce to date. Here we summarize some considerations of experimental design that can help untangle causality in this complex system. In particular, large cross-sectional …	No	Other Form of Review/Analysis			No	Other Form of Review/Analysis			Do not review the FT as this item has been excluded
10.3402/mehd.v%v.26382	An n=1 case report of a child with autism improving on antibiotics and a father's quest to understand what it may mean	The author, a parent of a child with autism, describes an n=1 case in which his child's autism symptoms dramatically and rapidly improved following administration of a common antibiotic. The author asserts that this finding is not unusual in the autism population and that, when combined with prior recent medical research, suggests that a link between autism and the microbiome in some children is …	No	Case Report			No	Case Report			Do not review the FT as this item has been excluded
10.1371/journal.pone.0068322	Reduced Incidence of Prevotella and Other Fermenters in Intestinal Microflora of Autistic Children	High proportions of autistic children suffer from gastrointestinal (GI) disorders, implying a link between autism and abnormalities in gut microbial functions. Increasing evidence from recent high-throughput sequencing analyses indicates that disturbances in composition and diversity of gut microbiome are associated with various disease conditions. However, microbiome-level studies on autism are …	No	Gut Microbiome Study	Background		No	Gut Microbiome Study	Background		Do not review the FT as this item has been excluded
10.1186/1757-4749-5-9	The neurotoxic effect of clindamycin - induced gut bacterial imbalance and orally administered propionic acid on DNA damage assessed by the comet assay: protective potency of carnosine and carnitine	Doc number: 9 Abstract Background: Comet assay is a quick method for assessing DNA damage in individual cells. It allows the detection of single and double DNA strand breaks, which represent the direct effect of some damaging agents. This study uses standard comet quantification models to compare the neurotoxic effect of orally administered propionic acid (PA) to that produced as a metabolite of …	No	Not Related to Probiotic			No	Not Related to Probiotic			Do not review the FT as this item has been excluded
10.1186/1471-230X-11-22	Gastrointestinal flora and gastrointestinal status in children with autism -- comparisons to typical children and correlation with autism severity	Abstract Background: Children with autism have often been reported to have gastrointestinal problems that are more frequent and more severe than in children from the general population. Methods: Gastrointestinal flora and gastrointestinal status were assessed from stool samples of 58 children with Autism Spectrum Disorders (ASD) and 39 healthy typical children of similar ages. Stool testing inclu…	No	Gut Microbiome Study	Background		No	Gut Microbiome Study	Background		Do not review the FT as this item has been excluded
https://doi-org.eresourcesptsl.ukm.remotexs.co/10.1111/nmo.12904	GABA-producing Bifidobacterium dentium modulates visceral sensitivity in the intestine	Recurrent abdominal pain is a common and costly health-care problem attributed, in part, to visceral hypersensitivity. Increasing evidence suggests that gut bacteria contribute to abdominal pain perception by modulating the microbiome-gut-brain axis. However, specific microbial signals remain poorly defined. γ-aminobutyric acid (GABA) is a principal inhibitory neurotransmitter and a key regulator…	No	Gut Microbiome Study			No	Gut Microbiome Study			Do not review the FT as this item has been excluded
https://doi-org.eresourcesptsl.ukm.remotexs.co/10.1002/med4.89	Clinical profiles in autism spectrum disorder: Enhancing diagnosis, treatment, and overall health outcomes	Autism spectrum disorder (ASD) is a neurodevelopmental condition characterized by significant challenges in communication, behavior, and social interaction. The prevalence of ASD is rising, with current estimates indicating that it affects 1 in 36 children in the United States. Traditional diagnostic methods often fail to capture the full complexity of ASD, leading to incomplete treatment approac…	No	Not Related to Probiotic			No	Not Related to Probiotic			Do not review the FT as this item has been excluded
https://doi-org.eresourcesptsl.ukm.remotexs.co/10.1155/2015/258589	Complementary and Alternative Therapies for Autism Spectrum Disorder	Background. Complementary and alternative medicine (CAM) represents a popular therapeutic option for patients with autism spectrum disorder (ASD). Unfortunately, there is a paucity of data regarding the efficacy of CAM in ASD. The aim of the present systematic review is to investigate trials of CAM in ASD. Material and Methods. We searched the following databases: MEDLINE, EMBASE, Cochrane Databa…	No	Not Related to Probiotic			No	Not Related to Probiotic			Do not review the FT as this item has been excluded
https://doi-org.eresourcesptsl.ukm.remotexs.co/10.1111/brv.12603	The role of the microbiome in the neurobiology of social behaviour	Microbes colonise all multicellular life, and the gut microbiome has been shown to influence a range of host physiological and behavioural phenotypes. One of the most intriguing and least understood of these influences lies in the domain of the microbiome's interactions with host social behaviour, with new evidence revealing that the gut microbiome makes important contributions to animal socialit…	No	Not Related to ASD			No	Not Related to ASD			Do not review the FT as this item has been excluded
https://doi-org.eresourcesptsl.ukm.remotexs.co/10.1111/jvim.14875	The Gastrointestinal Microbiome: A Review	The gastrointestinal microbiome is a diverse consortium of bacteria, archaea, fungi, protozoa, and viruses that inhabit the gut of all mammals. Studies in humans and other mammals have implicated the microbiome in a range of physiologic processes that are vital to host health including energy homeostasis, metabolism, gut epithelial health, immunologic activity, and neurobehavioral development. Th…	No	Not Related to ASD			No	Not Related to ASD			Do not review the FT as this item has been excluded
https://doi-org.eresourcesptsl.ukm.remotexs.co/10.1002/jnr.24616	Dysregulation of synaptic pruning as a possible link between intestinal microbiota dysbiosis and neuropsychiatric disorders	The prenatal and early postnatal stages represent a critical time window for human brain development. Interestingly, this window partly overlaps with the maturation of the intestinal flora (microbiota) that play a critical role in the bidirectional communication between the central and the enteric nervous systems (microbiota-gut-brain axis). The microbial composition has important influences on g…	No	Not Related to ASD			No	Not Related to ASD			Do not review the FT as this item has been excluded
https://doi-org.eresourcesptsl.ukm.remotexs.co/10.1002/ctd2.139	Gut microbiome and neurosurgery: Implications for treatment	Introduction: The aim of this review is to summarize the current understanding of the gut-brain axis (GBA), its impact on neurosurgery, and its implications for future treatment. Background: An abundance of research has established the existence of a collection of pathways between the gut microbiome and the central nervous system (CNS), commonly known as the GBA. Complicating this relationship, t…	No	Not Related to ASD			No	Not Related to ASD			Do not review the FT as this item has been excluded
https://doi-org.eresourcesptsl.ukm.remotexs.co/10.1002/cac2.12200	Harness the functions of gut microbiome in tumorigenesis for cancer treatment	It has been shown that gut microbiota dysbiosis leads to physiological changes and links to a number of diseases, including cancers. Thus, many cancer categories and treatment regimens should be investigated in the context of the microbiome. Owing to the availability of metagenome sequencing and multiomics studies, analyses of species characterization, host genetic changes, and metabolic profile …	No	Not Related to ASD			No	Not Related to ASD			Do not review the FT as this item has been excluded
https://doi-org.eresourcesptsl.ukm.remotexs.co/10.1002/iid3.996	Alteration of indicator gut microbiota in patients with chronic sinusitis	Background: Many factors influence the composition of the sinus microflora. The microbial balance is most disturbed by the use of antibacterial agents. Superinfections caused by more than one pathogen may then occur. Despite treatment, including surgery and long-term antibiotic therapy, many patients with sinusitis do not experience significant relief from their symptoms. It has been hypothesized…	No	Not Related to ASD			No	Not Related to ASD			Do not review the FT as this item has been excluded
https://doi-org.eresourcesptsl.ukm.remotexs.co/10.1111/febs.17102	The microbiota–gut–brain axis in Huntington's disease: pathogenic mechanisms and therapeutic targets	Huntington's disease (HD) is a currently incurable neurogenerative disorder and is typically characterized by progressive movement disorder (including chorea), cognitive deficits (culminating in dementia), psychiatric abnormalities (the most common of which is depression), and peripheral symptoms (including gastrointestinal dysfunction). There are currently no approved disease-modifying therapies…	No	Not Related to ASD			No	Not Related to ASD			Do not review the FT as this item has been excluded
https://doi-org.eresourcesptsl.ukm.remotexs.co/10.1111/jcmm.70099	Microbiota–gut–brain axis in health and neurological disease: Interactions between gut microbiota and the nervous system	Along with mounting evidence that gut microbiota and their metabolites migrate endogenously to distal organs, the ‘gut–lung axis,’ ‘gut–brain axis,’ ‘gut–liver axis’ and ‘gut–renal axis’ have been established. Multiple animal recent studies have demonstrated gut microbiota may also be a key susceptibility factor for neurological disorders such as Alzheimer's disease, Parkinson's disease and autis…	No	Not Related to ASD			No	Not Related to ASD			Do not review the FT as this item has been excluded
https://doi-org.eresourcesptsl.ukm.remotexs.co/10.1002/jpen.1779	Targeted Approaches for In Situ Gut Microbiome Manipulation	The 2019 Dudrick Research Symposium, entitled “Targeted Approaches for In Situ Gut Microbiome Manipulation,” was held on March 25, 2019, at the American Society for Parenteral and Enteral Nutrition (ASPEN) 2019 Nutrition Science & Practice Conference in Phoenix, AZ. The Dudrick Symposium honors the many pivotal and innovative contributions to the development and advancement of parenteral nutritio…	No	Not Related to ASD			No	Not Related to ASD			Do not review the FT as this item has been excluded
https://doi-org.eresourcesptsl.ukm.remotexs.co/10.1155/2021/6699268	Fecal Microbiota Transplantation: A New Therapeutic Attempt from the Gut to the Brain	Gut dysbacteriosis is closely related to various intestinal and extraintestinal diseases. Fecal microbiota transplantation (FMT) is a biological therapy that entails transferring the gut microbiota from healthy individuals to patients in order to reconstruct the intestinal microflora in the latter. It has been proved to be an effective treatment for recurrent Clostridium difficile infection. Stud…	No	Fecal Microbiota Therapy	For next paper		No	Fecal Microbiota Therapy	For next paper		Do not review the FT as this item has been excluded
https://doi-org.eresourcesptsl.ukm.remotexs.co/10.1002/ctm2.146	Gut microbial clues to bipolar disorder: State-of-the-art review of current findings and future directions	Trillions of microorganisms inhabiting in the human gut play an essential role in maintaining physical and mental health. The connections between gut microbiome and neuropsychiatric diseases have been recently identified. The pathogenesis of bipolar disorder, a spectrum of diseases manifesting with mood and energy fluctuations, also seems to be involved in the bidirectional modulation of the micr…	No	Not Related to ASD			No	Not Related to ASD			Do not review the FT as this item has been excluded
https://doi-org.eresourcesptsl.ukm.remotexs.co/10.1111/ijfs.16530	A review on microbiota: relation with diseases and nutrients role	Microbiota plays an essential role in human development and body homeostasis. Individual and environmental variables influence the diversity of microbiota, which performs crucial biochemical activities in the human body and influences health status and disease in later years. Many diseases in adulthood may be prevented or treated if the relationship between the microbiome, nutrition, especially t…	No	Not Related to Probiotic			No	Not Related to Probiotic			Do not review the FT as this item has been excluded
https://doi-org.eresourcesptsl.ukm.remotexs.co/10.1002/1873-3468.14966	Host–diet–microbiota interplay in intestinal nutrition and health	The intestine is populated by a complex and dynamic assortment of microbes, collectively called gut microbiota, that interact with the host and contribute to its metabolism and physiology. Diet is considered a key regulator of intestinal microbiota, as ingested nutrients interact with and shape the resident microbiota composition. Furthermore, recent studies underscore the interplay of dietary an…	No	Not Related to Probiotic			No	Not Related to Probiotic			Do not review the FT as this item has been excluded
https://doi-org.eresourcesptsl.ukm.remotexs.co/10.1002/jcla.24420	Obesity and gut–microbiota–brain axis: A narrative review	Obesity is a major health problem that is associated with many physiological and mental disorders, such as diabetes, stroke, and depression. Gut microbiota has been affirmed to interact with various organs, including the brain. Intestinal microbiota and their metabolites might target the brain directly via vagal stimulation or indirectly through immune-neuroendocrine mechanisms, and they can regu…	No	Not Related to ASD			No	Not Related to ASD			Do not review the FT as this item has been excluded
https://doi-org.eresourcesptsl.ukm.remotexs.co/10.1155/2020/8854119	Clinical Trials of Probiotic Strains in Selected Disease Entities	Probiotics are live microorganisms which when administered in adequate amounts confer a health benefit on the host. Although their mechanism of action is not clearly explained, it is known that they positively modulate the immune system, which leads to immunity potentiation. A number of studies prove that probiotics strengthen cognitive functions, reduce anxiety, and regulate the lipid metabolism…	No	Not Related to ASD			No	Not Related to ASD			Do not review the FT as this item has been excluded
https://doi-org.eresourcesptsl.ukm.remotexs.co/10.1155/2018/8168717	Gut Microbiota in Multiple Sclerosis and Experimental Autoimmune Encephalomyelitis: Current Applications and Future Perspectives	The gut environment and gut microbiome dysbiosis have been demonstrated to significantly influence a range of disorders in humans, including obesity, diabetes, rheumatoid arthritis, and multiple sclerosis (MS). MS is an autoimmune disease affecting the central nervous system (CNS). The etiology of MS is not clear, and it should involve both genetic and extrinsic factors. The extrinsic factors res…	No	Not Related to ASD			No	Not Related to ASD			Do not review the FT as this item has been excluded
https://doi-org.eresourcesptsl.ukm.remotexs.co/10.1155/2019/8373060	Crosstalk between the Ketogenic Diet and Epilepsy: From the Perspective of Gut Microbiota	Given the association between a range of neurological disorders and changes in the gut microbiota, interest in the gut microbiota has recently increased. In particular, the significant involvement of the autoimmune processes in the development of epilepsy, one of the most serious and widespread neurological diseases, has led to a suggested link with the gut microbiome. Because the constitution of…	No	Not Related to Probiotic			No	Not Related to Probiotic			Do not review the FT as this item has been excluded
https://doi-org.eresourcesptsl.ukm.remotexs.co/10.1111/1751-7915.14428	Fermented foods, their microbiome and its potential in boosting human health	Fermented foods (FFs) are part of the cultural heritage of several populations, and their production dates back 8000 years. Over the last ~150 years, the microbial consortia of many of the most widespread FFs have been characterised, leading in some instances to the standardisation of their production. Nevertheless, limited knowledge exists about the microbial communities of local and traditional…	No	Not Related to Probiotic			No	Not Related to Probiotic			Do not review the FT as this item has been excluded
https://doi-org.eresourcesptsl.ukm.remotexs.co/10.1111/ejn.15892	The role of the microbiota–gut–brain axis in long-term neurodegenerative processes following traumatic brain injury	Traumatic brain injury (TBI) can be a devastating and debilitating disease to endure. Due to improvements in clinical practice, declining mortality rates have led to research into the long-term consequences of TBI. For example, the incidence and severity of TBI have been associated with an increased susceptibility of developing neurodegenerative disorders, such as Parkinson's or Alzheimer's disea…	No	Not Related to ASD			No	Not Related to ASD			Do not review the FT as this item has been excluded
https://doi-org.eresourcesptsl.ukm.remotexs.co/10.1111/all.15240	Epithelial barrier hypothesis: Effect of the external exposome on the microbiome and epithelial barriers in allergic disease	Environmental exposure plays a major role in the development of allergic diseases. The exposome can be classified into internal (e.g., aging, hormones, and metabolic processes), specific external (e.g., chemical pollutants or lifestyle factors), and general external (e.g., broader socioeconomic and psychological contexts) domains, all of which are interrelated. All the factors we are exposed to, …	No	Not Related to ASD			No	Not Related to ASD			Do not review the FT as this item has been excluded
https://doi-org.eresourcesptsl.ukm.remotexs.co/10.1111/jam.14544	Prevention of excessive exercise-induced adverse effects in rats with Bacillus subtilis BSB3	Aims: To characterize efficacy of the Bacillus subtilis BSB3 (BSB3) strain in the prevention of excessive exercise-induced side effects and in maintaining stability of the gut microbiota. Methods and Results: Rats were pretreated by oral gavage with B. subtilis BSB3 (BSB3) or with phosphate-buffered saline (PBS) twice a day for 2 days, and were either exposed forced treadmill running or remained …	No	Not Related to ASD			No	Not Related to ASD			Do not review the FT as this item has been excluded
https://doi-org.eresourcesptsl.ukm.remotexs.co/10.1002/imt2.167	Intestinal flora and pregnancy complications: Current insights and future prospects	Numerous studies have demonstrated the pivotal roles of intestinal microbiota in many physiopathological processes through complex interactions with the host. As a unique period in a woman's lifespan, pregnancy is characterized by changes in hormones, immunity, and metabolism. The gut microbiota also changes during this period and plays a crucial role in maintaining a healthy pregnancy. Consequen…	No	Not Related to ASD			No	Not Related to ASD			Do not review the FT as this item has been excluded
https://doi-org.eresourcesptsl.ukm.remotexs.co/10.1002/wsbm.1641	Ascomycetes yeasts: The hidden part of human microbiome	The fungal component of the microbiota, the mycobiota, has been neglected for a long time due to its poor richness compared to bacteria. Limitations in fungal detection and taxonomic identification arise from using metagenomic approaches, often borrowed from bacteriome analyses. However, the relatively recent discoveries of the ability of fungi to modulate the host immune response and their invol…	No	Not Related to Probiotic			No	Not Related to Probiotic			Do not review the FT as this item has been excluded
https://doi-org.eresourcesptsl.ukm.remotexs.co/10.2903/j.efsa.2020.6174	Update of the list of QPS-recommended biological agents intentionally added to food or feed as notified to EFSA 12: suitability of taxonomic units notified to EFSA until March 2020	The qualified presumption of safety (QPS) was developed to provide a generic safety evaluation for biological agents to support EFSA's Scientific Panels. It is based on an assessment of the taxonomic identity, the body of knowledge, safety concerns and antimicrobial resistance. Safety concerns identified for a taxonomic unit (TU) are where possible to be confirmed at strain or product level, refl…	No	Not Related to Probiotic			No	Not Related to Probiotic			Do not review the FT as this item has been excluded
https://doi-org.eresourcesptsl.ukm.remotexs.co/10.1111/joim.13543	Antibiotics and mental health: The good, the bad and the ugly	Antibiotics are recognised as, on occasion, producing psychiatric side effects, most notably depression and anxiety. Apart from antimicrobial activity, antibiotics have multiple off-target effects. The brain–gut–microbiota axis has multiple sites for off-target activity, which may produce either positive or negative antibiotic effects. Here we review how antibiotics impact mental health by acting…	No	Not Related to Probiotic			No	Not Related to Probiotic			Do not review the FT as this item has been excluded
https://doi-org.eresourcesptsl.ukm.remotexs.co/10.1002/wsbm.1438	The mammalian mycobiome: A complex system in a dynamic relationship with the host	Mammalian barrier surfaces are densely populated by symbiont fungi in much the same way the former are colonized by symbiont bacteria. The fungal microbiota, otherwise known as the mycobiota, is increasingly recognized as a critical player in the maintenance of health and homeostasis of the host. Here we discuss the impact of the mycobiota on host physiology and disease, the factors influencing m…	No	Not Related to Probiotic			No	Not Related to Probiotic			Do not review the FT as this item has been excluded
https://doi-org.eresourcesptsl.ukm.remotexs.co/10.1155/2021/5599265	New Metabolic, Digestive, and Oxidative Stress-Related Manifestations Associated with Posttraumatic Stress Disorder	Posttraumatic stress disorder (PTSD) represents a pressing and generally invalidating syndrome that is triggered by a terrifying or stressful experience, relying on recurrently reliving the traumatic event feelings associated to it, which is subsequently linked to ongoing activations of stress-related neurobiological pathways and is often associated with neurodegeneration. In this paper, we exami…	No	Not Related to ASD			No	Not Related to ASD			Do not review the FT as this item has been excluded
https://doi-org.eresourcesptsl.ukm.remotexs.co/10.1155/2024/1868161	Exploring the Potential of Postbiotics for Food Safety and Human Health Improvement	Food safety is a global concern, with millions suffering from foodborne diseases annually. The World Health Organization (WHO) reports significant morbidity and mortality associated with contaminated food consumption, and this emphasizes the critical need for comprehensive food safety measures. Recent attention has turned to postbiotics, metabolic byproducts of probiotics, as potential agents for…	No	Not Related to ASD			No	Not Related to ASD			Do not review the FT as this item has been excluded
https://doi-org.eresourcesptsl.ukm.remotexs.co/10.1002/imt2.270	Gut–X axis	Recent advances in understanding the modulatory functions of gut and gut microbiota on human diseases facilitated our focused attention on the contribution of the gut to the pathophysiological alterations of many extraintestinal organs, including the liver, heart, brain, lungs, kidneys, bone, skin, reproductive, and endocrine systems. In this review, we applied the “gut–X axis” concept to describ…	No	Not Related to Probiotic			No	Not Related to Probiotic			Do not review the FT as this item has been excluded
https://doi-org.eresourcesptsl.ukm.remotexs.co/10.1002/fsn3.3229	Food, gut barrier dysfunction, and related diseases: A new target for future individualized disease prevention and management	Dysfunction of gut barrier is known as “leaky gut” or increased intestinal permeability. Numerous recent scientific evidences showed the association between gut dysfunction and multiple gastrointestinal tract (GI) and non-GI diseases. Research also demonstrated that food plays a crucial role to cause or remedy gut dysfunction related to diseases. We reviewed recent articles from electronic databa…	No	Not Related to ASD			No	Not Related to ASD			Do not review the FT as this item has been excluded
https://doi-org.eresourcesptsl.ukm.remotexs.co/10.1111/1541-4337.70143	Food substances alter gut resistome: Mechanisms, health impacts, and food components	Antibiotics are effective in treating bacterial infections, but their widespread use has spurred antibiotic resistance, which is linked closely with human disease. While dietary components are known to influence the gut microbiome, specific effects on the gut resistome—the collection of antibiotic-resistant genes in the gut—remain underexplored. This review outlines the mechanisms of antibiotic a…	No	Not Related to ASD			No	Not Related to ASD			Do not review the FT as this item has been excluded
https://doi-org.eresourcesptsl.ukm.remotexs.co/10.1111/all.16343	Epithelial barrier dysfunction and associated diseases in companion animals: Differences and similarities between humans and animals and research needs	Since the 1960s, more than 350,000 new chemicals have been introduced into the lives of humans and domestic animals. Many of them have become part of modern life and some are affecting nature as pollutants. Yet, our comprehension of their potential health risks for both humans and animals remains partial. The “epithelial barrier theory” suggests that genetic predisposition and exposure to diverse…	No	Not Related to ASD			No	Not Related to ASD			Do not review the FT as this item has been excluded
https://doi-org.eresourcesptsl.ukm.remotexs.co/10.1111/nbu.12726	Emerging mechanisms of organ crosstalk: The role of oxylipins	There is growing interest in the role of oxylipins in the pathophysiology of several diseases. This is accompanied by a limited but evolving evidence base describing augmented oxylipin concentrations in a range of complications including cardiovascular disease, obesity, liver disease and neurological disorders. Despite this, literature describing oxylipin profiles in blood and multiple organs is …	No	Not Related to ASD			No	Not Related to ASD			Do not review the FT as this item has been excluded
https://doi-org.eresourcesptsl.ukm.remotexs.co/10.1111/cmi.12308	Defining dysbiosis and its influence on host immunity and disease	Mammalian immune system development depends on instruction from resident commensal microorganisms. Diseases associated with abnormal immune responses towards environmental and self antigens have been rapidly increasing over the last 50 years. These diseases include inflammatory bowel disease (IBD), multiple sclerosis (MS), type I diabetes (T1D), allergies and asthma. The observation that people w…	No	Not Related to ASD			No	Not Related to ASD			Do not review the FT as this item has been excluded
https://doi-org.eresourcesptsl.ukm.remotexs.co/10.1155/2020/9560684	Mycobiome in the Gut: A Multiperspective Review	Human gut is home to a diverse and complex microbial ecosystem encompassing bacteria, viruses, parasites, fungi, and other microorganisms that have an undisputable role in maintaining good health for the host. Studies on the interplay between microbiota in the gut and various human diseases remain the key focus among many researchers. Nevertheless, advances in sequencing technologies and computat…	No	Not Related to ASD			No	Not Related to ASD			Do not review the FT as this item has been excluded
https://doi-org.eresourcesptsl.ukm.remotexs.co/10.1111/gbb.12680	From conifers to cognition: Microbes, brain and behavior	A diversity of bacteria, protozoans and viruses (“endozoites”) were recently uncovered within healthy tissues including the human brain. By contrast, it was already recognized a century ago that healthy plants tissues contain abundant endogenous microbes (“endophytes”). Taking endophytes as an informative precedent, we overview the nature, prevalence, and role of endozoites in mammalian tissues, …	No	Not Related to ASD			No	Not Related to ASD			Do not review the FT as this item has been excluded
https://doi-org.eresourcesptsl.ukm.remotexs.co/10.1111/all.16318	The epithelial barrier theory and its associated diseases	The prevalence of many chronic noncommunicable diseases has been steadily rising over the past six decades. During this time, over 350,000 new chemical substances have been introduced to the lives of humans. In recent years, the epithelial barrier theory came to light explaining the growing prevalence and exacerbations of these diseases worldwide. It attributes their onset to a functionally impai…	No	Not Related to ASD			No	Not Related to ASD			Do not review the FT as this item has been excluded
https://doi-org.eresourcesptsl.ukm.remotexs.co/10.1111/cei.12269	Microbial ‘old friends’, immunoregulation and socioeconomic status	The immune system evolved to require input from at least three sources that we collectively term the ‘old friends’: (i) the commensal microbiotas transmitted by mothers and other family members; (ii) organisms from the natural environment that modulate and diversify the commensal microbiotas; and (iii) the ‘old’ infections that could persist in small isolated hunter-gatherer groups as relatively …	No	Not Related to ASD			No	Not Related to ASD			Do not review the FT as this item has been excluded
https://doi-org.eresourcesptsl.ukm.remotexs.co/10.2903/j.efsa.2021.6780	Safety of pasteurised Akkermansia muciniphila as a novel food pursuant to Regulation (EU) 2015/2283	Following a request from the European Commission, the EFSA Panel on Nutrition, Novel Foods and Food Allergens (NDA) was asked to deliver an opinion on pasteurised Akkermansia muciniphila as a novel food (NF) pursuant to Regulation (EU) 2015/2283. A. muciniphila is a well-characterised non-toxin producing, avirulent microorganism that has been reported as part of normal gut microbiota. The NF, pas…	No	Not Related to ASD			No	Not Related to ASD			Do not review the FT as this item has been excluded
https://doi-org.eresourcesptsl.ukm.remotexs.co/10.1111/1751-7915.70068	Microbes Saving Lives and Reducing Suffering	Given the overexploitation of the resources of planet Earth, due in large part to the ever-increasing human population (https://www.un.org/sustainabledevelopment/sustainable-consumption-production/), which has already compromised vital planetary processes (https://reports.weforum.org/docs/WEF_Business_on_the_Edge_2024.pdf), the limitations of which are encapsulated in planetary boundaries (Richar…	No	Not Related to ASD			No	Not Related to ASD			Do not review the FT as this item has been excluded
https://doi-org.eresourcesptsl.ukm.remotexs.co/10.2903/j.efsa.2024.8882	Update of the list of qualified presumption of safety (QPS) recommended microbiological agents intentionally added to food or feed as notified to EFSA 20: Suitability of taxonomic units notified to EFSA until March 2024	The qualified presumption of safety (QPS) process was developed to provide a safety assessment approach for microorganisms intended for use in food or feed chains. In the period covered by this statement, no new information was found that would change the status of previously recommended QPS TUs. The TUs in the QPS list were updated based on a verification, against their respective authoritative …	No	Not Related to ASD			No	Not Related to ASD			Do not review the FT as this item has been excluded
https://doi-org.eresourcesptsl.ukm.remotexs.co/10.1111/1751-7915.14520	Role of breastfeeding in disease prevention	Human milk provides the infant with many bioactive factors, including immunomodulating components, antimicrobials and prebiotics, which modulate the infant microbiome and immune system maturation. As a result, breastfeeding can impact infant health from infancy, through adolescence, and into adulthood. From protecting the infant from infections, to reducing the risk of obesity, type 1 diabetes an…	No	Not Related to Probiotic			No	Not Related to Probiotic			Do not review the FT as this item has been excluded
https://doi-org.eresourcesptsl.ukm.remotexs.co/10.1177/2050640620927345	P0001 Serum Adipokines As Non-Invasive Biomarkers in Crohn's Disease	Adipose tissue wrapping the gastrointestinal tract is a risk factor for disease activity in Crohn's disease (CD). Indeed, adipokines associated to lipid metabolism can modulate local immune responses. However, few studies have investigated the possible association between adipokines and CD.Aims & Methods: Here, we aimed to evaluate the role of serum adipokines as possible biomarkers in CD.Serum s…	No	Not Related to ASD			No	Not Related to ASD			Do not review the FT as this item has been excluded
https://doi-org.eresourcesptsl.ukm.remotexs.co/10.1177/2050640619854671	P0002 Interleukin 10 Induced Senescence of Hepatic Stellate Cells Via Stat3-P53/P21 Signal Pathway to Attenuate Liver Fibrosis	Introduction: Hepatic fibrosis is a wound healing process which results in deposition of excessive abnormal extracellular matrix (ECM) in response to chronic liver injury[1]. Activated hepatic stellate cells (HSCs) are the major sources of ECM, therefore, phenotype reversion or retardation of proliferation or induction of senescence in activated HSCs is an appropriate therapeutic strategy for liv…	No	Not Related to ASD			No	Not Related to ASD			Do not review the FT as this item has been excluded
https://doi-org.eresourcesptsl.ukm.remotexs.co/10.1177/2050640618792819	MEDICAL EVALUATION ON SUSPICION OF NON-ALCOHOLIC STEATO-HEPATITIS (NASH): REAL-WORLD OUTCOME FROM A COMMUNITY NASH CLINIC	Introduction: Non-alcoholic steatohepatitis (NASH) with fibrosis is the phenotype of non-alcoholic fatty liver disease (NAFLD) that carries the highest risk of developing end-stage liver disease and the associated serious complications including cardiovascular disease. In line with recent international and national Danish guidelines for the management of NAFLD patients, we established a community…	No	Not Related to ASD			No	Not Related to ASD			Do not review the FT as this item has been excluded
https://doi-org.eresourcesptsl.ukm.remotexs.co/10.1155/2016/4792898	Program and Abstracts from the Canadian Digestive Diseases Week™ 2016	Background. Increased intestinal permeability (IP) has been observed in a number of autoimmune diseases. Our recent study has demonstrated that the host genetic and intestinal microbial composition has a limited influence on IP while smoking status and age as two important factors contributing to IP. Aims. To investigate if demographic factors, environmental factors or bacterial functions are ass…	No	Not Related to ASD			No	Not Related to ASD			Do not review the FT as this item has been excluded
https://doi-org.eresourcesptsl.ukm.remotexs.co/10.1177/2050640613502900	THE FEASIBILITY STUDY OF CHEMICALLY ASSISTED ENDOSCOPIC SUBMUCOSAL DISSECTION USING MESNA FOR SUPERFICIAL OESOPHAGEAL SQUAMOUS NEOPLASMS	INTRODUCTION: In Western countries, ESD was not commonly performed because the submocosal dissection is technically challenging. We reported that the injection of mesna solution (sodium-2-mercaptoethanesulfonate) made submucosal connective tissues chemically softened and facilitated mechanical dissection of the submucosal layer in the stomach [1]. Our previous study suggested that mechanical diss…	No	Not Related to ASD			No	Not Related to ASD			Do not review the FT as this item has been excluded
https://doi-org.eresourcesptsl.ukm.remotexs.co/10.1002/ueg2.12294	AN AUTOMATED HIGH-THROUGHPUT DRUG ASSAY FOR TREATMENT SELECTION OF PATIENT-DERIVED ORGANOID FROM PANCREATIC DUCTAL ADENOCARCINOMA	Pancreatic cancer will become the second leading cancer-related death in 2030. Even for patients, which underwent a surgical resection, radiation and chemotherapy, not more than a 5-years survival can be expected. One of the reasons for this less progression-free-survival rate is due to the high resistance to chemotherapeutic. In our recent published study Beutel et al.,2021, Cancers, we showed t…	No	Not Related to ASD			No	Not Related to ASD			Do not review the FT as this item has been excluded
https://doi-org.eresourcesptsl.ukm.remotexs.co/10.1177/2050640618792817	EARLY ENDOSCOPIC RETROGRADE CHOLANGIOGRAPHY WITH BILIARY SPHINCTEROTOMY OR CONSERVATIVE TREATMENT IN PREDICTED SEVERE ACUTE BILIARY PANCREATITIS (APEC): A MULTICENTER RANDOMIZED CONTROLLED TRIAL	Patients with acute biliary pancreatitis may develop cholangitis, organ failure and other life-threatening complications. Early biliary decompression by endoscopic retrograde cholangiography (ERC) and biliary sphincterotomy may ameliorate the disease course, but previous randomized trials have shown conflicting results. Recent guidelines advise ERC in biliary pancreatitis only in case of cholangi…	No	Not Related to ASD			No	Not Related to ASD			Do not review the FT as this item has been excluded
https://doi-org.eresourcesptsl.ukm.remotexs.co/10.1177/2050640615601623	SYSTEMIC ADMINISTRATION OF XENOGENIC HUMAN ADIPOSE-DERIVED STROMAL CELLS COMBINED WITH ADENOVIRUS-HUPA IMPROVES EXPERIMENTAL LIVER FIBROSIS	In animal models of liver fibrosis transplant of hADSCs (adipose-derived stromal cells) improved hepatic function and reduced fibrotic tissue. Besides, systemic administration of Ad-huPA diminished liver fibrosis and increased tissue regeneration.	No	Not Related to Probiotic			No	Not Related to Probiotic			Do not review the FT as this item has been excluded
https://doi-org.eresourcesptsl.ukm.remotexs.co/10.1111/jvim.16930	RESEARCH COMMUNICATIONS OF THE 33rd ECVIM-CA CONGRESS		No	Other Form of Review/Analysis			No	Other Form of Review/Analysis			Do not review the FT as this item has been excluded
[truncated: 324 more rows]

## Sheet: Partial PRISMA flowchart
			Flowchart of the Screening and Eligibility Evaluation Phases
[truncated: 21 more rows]
